# Supplementary material for: Evaluation of the immunomodulatory effects of anti-COVID-19 TCM formulae by multiple virus-related pathways
Source: Signal Transduct Target Ther. 2021 Feb 4;6:50. doi: 10.1038/s41392-021-00475-w (PMC7860167; doi:10.1038/s41392-021-00475-w)
Supplement: Supplementary file 3 — Table S1-S5 [file 41392_2021_475_MOESM3_ESM.xlsx]

## Sheet: Table S1
Table S1. A set of 125 anti-COVID-19 TCM formulae was collected from public sources.
ID	Source	Formula name	Type	The constitutive TCMs for the formula	Applicable disease stage
1	Diagnosis and Treatment Protocol for COVID-19 (Trial Version 3)	DTPC3-Damp Constraint In The Lung	Diagnosis and Treatment Protocol	Ma Huang (Ephedrae Herba), Ku Xing Ren (Armeniacae Semen Amarum), Cao Guo (Tsaoko Fructus), Bing Lang (Arecae Semen), Chan Tui (Cicadae Periostracum), Lian Qiao (Forsythiae Fructus), Cang Zhu (Atractylodis Rhizoma), Jie Geng (Platycodonis Radix), Huang Qin (Scutellariae Radix), Niu Bang Zi (Arctii Fructus), Gan Cao (Glycyrrhizae Radix Et Rhizoma)	Moderate
2	Diagnosis and Treatment Protocol for COVID-19 (Trial Version 3)	DTPC3-Damp Constraint In The Lung-Maxing Yigan Decoction	Diagnosis and Treatment Protocol	Ma Huang (Ephedrae Herba), Ku Xing Ren (Armeniacae Semen Amarum), Yi Yi Ren (Coicis Semen), Gan Cao (Glycyrrhizae Radix Et Rhizoma)	Moderate
3	Diagnosis and Treatment Protocol for COVID-19 (Trial Version 3)	DTPC3-Damp Constraint In The Lung-Shengjiang Powder	Diagnosis and Treatment Protocol	Jiang Can (Bombyx Batryticatus), Chan Tui (Cicadae Periostracum), Jiang Huang (Curcumae Longae Rhizoma), Da Huang (Rhei Radix Et Rhizoma)	Moderate
4	Diagnosis and Treatment Protocol for COVID-19 (Trial Version 3)	DTPC3-Damp Constraint In The Lung-Dayuan Yin	Diagnosis and Treatment Protocol	Bing Lang (Arecae Semen), Hou Po (Magnoliae Officinalis Cortex), Cao Guo (Tsaoko Fructus), Zhi Mu (Anemarrhenae Rhizoma), Bai Shao (Paeoniae Radix Alba), Huang Qin (Scutellariae Radix), Gan Cao (Glycyrrhizae Radix Et Rhizoma)	Moderate
5	Diagnosis and Treatment Protocol for COVID-19 (Trial Version 3)	DTPC3-Pathogenic Heat In The Lung	Diagnosis and Treatment Protocol	Ma Huang (Ephedrae Herba), Ku Xing Ren (Armeniacae Semen Amarum), Shi Gao (Gypsum Fibrosum), Sang Bai Pi (Mori Cortex), Jin Yin Hua (Lonicerae Japonicae Flos), Lian Qiao (Forsythiae Fructus), Huang Qin (Scutellariae Radix), Zhe Bei Mu (Fritillariae Thunbergii Bulbus), Gan Cao (Glycyrrhizae Radix Et Rhizoma)	Mild
6	Diagnosis and Treatment Protocol for COVID-19 (Trial Version 3)	DTPC3-Pathogenic Heat In The Lung-Maxing Shigan Decoction	Diagnosis and Treatment Protocol	Ma Huang (Ephedrae Herba), Ku Xing Ren (Armeniacae Semen Amarum), Gan Cao (Glycyrrhizae Radix Et Rhizoma), Shi Gao (Gypsum Fibrosum)	Mild
7	Diagnosis and Treatment Protocol for COVID-19 (Trial Version 3)	DTPC3-Pathogenic Heat In The Lung-Yinqiao Powder	Diagnosis and Treatment Protocol	Lian Qiao (Forsythiae Fructus), Jin Yin Hua (Lonicerae Japonicae Flos), Jie Geng (Platycodonis Radix), Bo He (Menthae Haplocalycis Herba), Dan Zhu Ye (Lophatheri Herba), Gan Cao (Glycyrrhizae Radix Et Rhizoma), Jing Jie Sui (Schizonepetae Spica), Dan Dou Chi (Sojae Semen Praeparatum), Niu Bang Zi (Arctii Fructus)	Mild
8	Diagnosis and Treatment Protocol for COVID-19 (Trial Version 3)	DTPC3-Pathogenic Toxin Blocking The Lung	Diagnosis and Treatment Protocol	Ku Xing Ren (Armeniacae Semen Amarum), Shi Gao (Gypsum Fibrosum), Gua Lou (Trichosanthis Fructus), Da Huang (Rhei Radix Et Rhizoma), Ma Huang (Ephedrae Herba), Ting Li Zi (Descurainiae Semen Lepidii Semen), Tao Ren (Persicae Semen), Chi Shao (Paeoniae Radix Rubra), Gan Cao (Glycyrrhizae Radix Et Rhizoma)	Severe
9	Diagnosis and Treatment Protocol for COVID-19 (Trial Version 3)	DTPC3-Pathogenic Toxin Blocking The Lung-Xuanbai Chengqi Decoction	Diagnosis and Treatment Protocol	Shi Gao (Gypsum Fibrosum), Da Huang (Rhei Radix Et Rhizoma), Ku Xing Ren (Armeniacae Semen Amarum), Gua Lou Pi (Trichosanthis Pericarpium)	Severe
10	Diagnosis and Treatment Protocol for COVID-19 (Trial Version 3)	DTPC3-Pathogenic Toxin Blocking The Lung-Huanglian Jiedu Decoction	Diagnosis and Treatment Protocol	Huang Lian (Coptidis Rhizoma), Huang Qin (Scutellariae Radix), Huang Bai (Phellodendri Chinensis Cortex), Zhi Zi (Gardeniae Fructus)	Severe
11	Diagnosis and Treatment Protocol for COVID-19 (Trial Version 3)	DTPC3-Pathogenic Toxin Blocking The Lung-Jiedu Huoxue Decoction	Diagnosis and Treatment Protocol	Lian Qiao (Forsythiae Fructus), Ge Gen (Puerariae Lobatae Radix), Chai Hu (Bupleuri Radix), Dang Gui (Angelicae Sinensis Radix), Di Huang (Rehmanniae Radix), Chi Shao (Paeoniae Radix Rubra), Tao Ren (Persicae Semen), Hong Hua (Carthami Flos), Zhi Qiao (Aurantii Fructus), Gan Cao (Glycyrrhizae Radix Et Rhizoma)	Severe
12	Diagnosis and Treatment Protocol for COVID-19 (Trial Version 3)	DTPC3-Internal Blockage And External Desertion-Sini Jia Rensheng Decoction	Diagnosis and Treatment Protocol	Gan Cao (Glycyrrhizae Radix Et Rhizoma), Gan Jiang (Zingiberis Rhizoma), Fu Zi (Aconiti Lateralis Radix Praeparata), Ren Shen (Ginseng Radix Et Rhizoma)	Critical
13	Diagnosis and Treatment Protocol for COVID-19 (Trial Version 3)	DTPC3-Internal Blockage And External Desertion-Angong Niuhuang Wan	Diagnosis and Treatment Protocol	Ren Gong Niu Huang (Bovis Calculus Artifactus), She Xiang (Moschus), Zhu Sha (Cinnabaris), Huang Lian (Coptidis Rhizoma), Zhi Zi (Gardeniae Fructus), Bing Pian (Borneolum Syntheticum), Shui Niu Jiao (Bubali Cornu), Zhen Zhu (Margarita), Xiong Huang (Realgar), Huang Qin (Scutellariae Radix), Yu Jin (Curcumae Radix)	Critical
14	Diagnosis and Treatment Protocol for COVID-19 (Trial Version 3)	DTPC3-Internal Blockage And External Desertion-Zixue Powder	Diagnosis and Treatment Protocol	Shi Gao (Gypsum Fibrosum), Hua Shi (Talcum), Xuan Shen (Scrophulariae Radix), Chen Xiang (Aquilariae Lignum Resinatum), Gan Cao (Glycyrrhizae Radix Et Rhizoma), Mang Xiao (Natrii Sulfas), Shui Niu Jiao (Bubali Cornu), She Xiang (Moschus), Bei Han Shui Shi (Gypsum Rubrum), Ci Shi (Magnetitum), Mu Xiang (Aucklandiae Radix), Sheng Ma (Cimicifugae Rhizoma), Ding Xiang (Caryophylli Flos), Xiao Shi (Ni…	Critical
15	Diagnosis and Treatment Protocol for COVID-19 (Trial Version 3)	DTPC3-Internal Blockage And External Desertion1	Diagnosis and Treatment Protocol	Ren Shen (Ginseng Radix Et Rhizoma), Fu Zi (Aconiti Lateralis Radix Praeparata), Shan Zhu Yu (Corni Fructus), Ren Gong Niu Huang (Bovis Calculus Artifactus), She Xiang (Moschus), Zhu Sha (Cinnabaris), Huang Lian (Coptidis Rhizoma), Zhi Zi (Gardeniae Fructus), Bing Pian (Borneolum Syntheticum), Shui Niu Jiao (Bubali Cornu), Zhen Zhu (Margarita), Xiong Huang (Realgar), Huang Qin (Scutellariae Radix…	Critical
16	Diagnosis and Treatment Protocol for COVID-19 (Trial Version 3)	DTPC3-Internal Blockage And External Desertion2	Diagnosis and Treatment Protocol	Ren Shen (Ginseng Radix Et Rhizoma), Fu Zi (Aconiti Lateralis Radix Praeparata), Shan Zhu Yu (Corni Fructus), Shi Gao (Gypsum Fibrosum), Hua Shi (Talcum), Xuan Shen (Scrophulariae Radix), Chen Xiang (Aquilariae Lignum Resinatum), Gan Cao (Glycyrrhizae Radix Et Rhizoma), Mang Xiao (Natrii Sulfas), Shui Niu Jiao (Bubali Cornu), She Xiang (Moschus), Bei Han Shui Shi (Gypsum Rubrum), Ci Shi (Magnetit…	Critical
17	Diagnosis and Treatment Protocol for COVID-19 (Trial Version 4)	DTPC4-Huoxiang Zhengqi Capsule	Diagnosis and Treatment Protocol	Chen Pi (Citri Reticulatae Pericarpium), Bai Zhi (Angelicae Dahuricae Radix), Da Fu Pi (Arecae Pericarpium), Gan Cao (Glycyrrhizae Radix Et Rhizoma), Zi Su Ye (Perillae Folium), Cang Zhu (Atractylodis Rhizoma), Hou Po (Magnoliae Officinalis Cortex), Fu Ling (Poria), Ban Xia (Pinelliae Rhizoma), Guang Huo Xiang (Pogostemonis Herba)	Medical observation period
18	Diagnosis and Treatment Protocol for COVID-19 (Trial Version 4)	DTPC4-Jinhua Qinggan Granule	Diagnosis and Treatment Protocol	Ma Huang (Ephedrae Herba), Zhi Mu (Anemarrhenae Rhizoma), Qing Hao (Artemisiae Annuae Herba), Shi Gao (Gypsum Fibrosum), Jin Yin Hua (Lonicerae Japonicae Flos), Huang Qin (Scutellariae Radix), Ku Xing Ren (Armeniacae Semen Amarum), Lian Qiao (Forsythiae Fructus), Bo He (Menthae Haplocalycis Herba), Zhe Bei Mu (Fritillariae Thunbergii Bulbus), Niu Bang Zi (Arctii Fructus), Gan Cao (Glycyrrhizae Ra…	Medical observation period
19	Diagnosis and Treatment Protocol for COVID-19 (Trial Version 4)	DTPC4-Lianhua Qingwen Capsule	Diagnosis and Treatment Protocol	Lian Qiao (Forsythiae Fructus), Ma Huang (Ephedrae Herba), Shi Gao (Gypsum Fibrosum), Mian Ma Guan Zhong (Dryopteridis Crassirhizomatis Rhizoma), Guang Huo Xiang (Pogostemonis Herba), Hong Jing Tian (Rhodiolae Crenulatae Radix Et Rhizoma), Gan Cao (Glycyrrhizae Radix Et Rhizoma), Jin Yin Hua (Lonicerae Japonicae Flos), Ku Xing Ren (Armeniacae Semen Amarum), Ban Lan Gen (Isatidis Radix), Yu Xing C…	Medical observation period
20	Diagnosis and Treatment Protocol for COVID-19 (Trial Version 4)	DTPC4-Shufeng Jiedu Capsule	Diagnosis and Treatment Protocol	Hu Zhang (Polygoni Cuspidati Rhizoma Et Radix), Lian Qiao (Forsythiae Fructus), Ban Lan Gen (Isatidis Radix), Chai Hu (Bupleuri Radix), Bai Jiang Cao (Herba Patriniae), Ma Bian Cao (Verbenae Herba), Lu Gen (Phragmitis Rhizoma), Gan Cao (Glycyrrhizae Radix Et Rhizoma)	Medical observation period
21	Diagnosis and Treatment Protocol for COVID-19 (Trial Version 4)	DTPC4-Fangfeng Tongsheng Wan	Diagnosis and Treatment Protocol	Fang Feng (Saposhnikoviae Radix), Bo He (Menthae Haplocalycis Herba), Da Huang (Rhei Radix Et Rhizoma), Zhi Zi (Gardeniae Fructus), Jie Geng (Platycodonis Radix), Chuan Xiong (Chuanxiong Rhizoma), Bai Shao (Paeoniae Radix Alba), Lian Qiao (Forsythiae Fructus), Bai Zhu (Atractylodis Macrocephalae Rhizoma), Jing Jie Sui (Schizonepetae Spica), Ma Huang (Ephedrae Herba), Mang Xiao (Natrii Sulfas), Hu…	Medical observation period
22	Diagnosis and Treatment Protocol for COVID-19 (Trial Version 4)	DTPC4-Cold-Damp Constraint In The Lung	Diagnosis and Treatment Protocol	Cang Zhu (Atractylodis Rhizoma), Chen Pi (Citri Reticulatae Pericarpium), Hou Po (Magnoliae Officinalis Cortex), Guang Huo Xiang (Pogostemonis Herba), Cao Guo (Tsaoko Fructus), Ma Huang (Ephedrae Herba), Qiang Huo (Notopterygii Rhizoma Et Radix), Sheng Jiang (Zingiberis Rhizoma Recens), Bing Lang (Arecae Semen)	Moderate
23	Diagnosis and Treatment Protocol for COVID-19 (Trial Version 4)	DTPC4-Epidemic Toxin Blocking The Lung	Diagnosis and Treatment Protocol	Ku Xing Ren (Armeniacae Semen Amarum), Shi Gao (Gypsum Fibrosum), Gua Lou (Trichosanthis Fructus), Da Huang (Rhei Radix Et Rhizoma), Ma Huang (Ephedrae Herba), Ting Li Zi (Descurainiae Semen Lepidii Semen), Tao Ren (Persicae Semen), Cao Guo (Tsaoko Fructus), Bing Lang (Arecae Semen), Cang Zhu (Atractylodis Rhizoma)	Severe
24	Diagnosis and Treatment Protocol for COVID-19 (Trial Version 4)	DTPC4-Internal Blockage And External Desertion3	Diagnosis and Treatment Protocol	Ren Shen (Ginseng Radix Et Rhizoma), Fu Zi (Aconiti Lateralis Radix Praeparata), Shan Zhu Yu (Corni Fructus), Su He Xiang (Styrax), Bing Pian (Borneolum Syntheticum), She Xiang (Moschus), Chen Xiang (Aquilariae Lignum Resinatum), Xiang Fu (Cyperi Rhizoma), Ru Xiang (Olibanum), Bai Zhu (Atractylodis Macrocephalae Rhizoma), Zhu Sha (Cinnabaris), An Xi Xiang (Benzoinum), Shui Niu Jiao (Bubali Cornu)…	Critical
25	Diagnosis and Treatment Protocol for COVID-19 (Trial Version 4)	DTPC4-Internal Blockage And External Desertion-Suhexiang Wan	Diagnosis and Treatment Protocol	Su He Xiang (Styrax), Bing Pian (Borneolum Syntheticum), She Xiang (Moschus), Chen Xiang (Aquilariae Lignum Resinatum), Xiang Fu (Cyperi Rhizoma), Ru Xiang (Olibanum), Bai Zhu (Atractylodis Macrocephalae Rhizoma), Zhu Sha (Cinnabaris), An Xi Xiang (Benzoinum), Shui Niu Jiao (Bubali Cornu), Tan Xiang (Santali Albi Lignum), Ding Xiang (Caryophylli Flos), Mu Xiang (Aucklandiae Radix), Bi Bo (Piperis…	Critical
26	Diagnosis and Treatment Protocol for COVID-19 (Trial Version 4)	DTPC4-Internal Blockage And External Desertion-Xuebijing Injection	Diagnosis and Treatment Protocol	Hong Hua (Carthami Flos), Chi Shao (Paeoniae Radix Rubra), Chuan Xiong (Chuanxiong Rhizoma), Dan Shen (Salviae Miltiorrhizae Radix Et Rhizoma), Dang Gui (Angelicae Sinensis Radix)	Critical
27	Diagnosis and Treatment Protocol for COVID-19 (Trial Version 4)	DTPC4-Internal Blockage And External Desertion-Shenfu Injection	Diagnosis and Treatment Protocol	Hong Shen (Ginseng Radix Et Rhizoma Rubra), Fu Zi (Aconiti Lateralis Radix Praeparata)	Critical
28	Diagnosis and Treatment Protocol for COVID-19 (Trial Version 4)	DTPC4-Internal Blockage And External Desertion-Shengmai Yin	Diagnosis and Treatment Protocol	Hong Shen (Ginseng Radix Et Rhizoma Rubra), Mai Dong (Ophiopogonis Radix), Wu Wei Zi (Schisandrae Chinensis Fructus)	Critical
29	Diagnosis and Treatment Protocol for COVID-19 (Trial Version 4)	DTPC4-Lung-Spleen Qi Deficiency	Diagnosis and Treatment Protocol	Fa Ban Xia (Pinelliae Rhizoma Praeparatum), Chen Pi (Citri Reticulatae Pericarpium), Dang Shen (Codonopsis Radix), Zhi Huang Qi (Astragali Radix Praeparata Cum Melle), Fu Ling (Poria), Guang Huo Xiang (Pogostemonis Herba), Sha Ren (Amomi Fructus)	Convalescence
30	Diagnosis and Treatment Protocol for COVID-19 (Trial Version 6)	DTPC6-Qingfei Paidu Decoction	Diagnosis and Treatment Protocol	Ma Huang (Ephedrae Herba), Zhi Gan Cao (Glycyrrhizae Radix Et Rhizoma Praeparata Cum Melle), Ku Xing Ren (Armeniacae Semen Amarum), Shi Gao (Gypsum Fibrosum), Gui Zhi (Cinnamomi Ramulus), Ze Xie (Alismatis Rhizoma), Zhu Ling (Polyporus), Bai Zhu (Atractylodis Macrocephalae Rhizoma), Fu Ling (Poria), Chai Hu (Bupleuri Radix), Huang Qin (Scutellariae Radix), Jiang Ban Xia (Pinelliae Rhizoma Praepar…	Qingfei Paidu Decoction
31	Diagnosis and Treatment Protocol for COVID-19 (Trial Version 6)	DTPC6-Cold-Damp Constraint In The Lung Pattern	Diagnosis and Treatment Protocol	Ma Huang (Ephedrae Herba), Shi Gao (Gypsum Fibrosum), Ku Xing Ren (Armeniacae Semen Amarum), Qiang Huo (Notopterygii Rhizoma Et Radix), Ting Li Zi (Descurainiae Semen Lepidii Semen), Mian Ma Guan Zhong (Dryopteridis Crassirhizomatis Rhizoma), Di Long (Pheretima), Xu Chang Qing (Cynanchi Paniculati Radix Et Rhizoma), Guang Huo Xiang (Pogostemonis Herba), Pei Lan (Eupatorii Herba), Cang Zhu (Atract…	Mild
32	Diagnosis and Treatment Protocol for COVID-19 (Trial Version 6)	DTPC6-Damp-Heat Accumulation In The Lung Pattern	Diagnosis and Treatment Protocol	Hou Po (Magnoliae Officinalis Cortex), Da Qing Ye (Isatidis Folium), Chai Hu (Bupleuri Radix), Bing Lang (Arecae Semen), Gan Cao (Glycyrrhizae Radix Et Rhizoma), Zhi Mu (Anemarrhenae Rhizoma), Cang Zhu (Atractylodis Rhizoma), Cao Guo (Tsaoko Fructus), Chi Shao (Paeoniae Radix Rubra), Lian Qiao (Forsythiae Fructus), Qing Hao (Artemisiae Annuae Herba), Huang Qin (Scutellariae Radix)	Mild
33	Diagnosis and Treatment Protocol for COVID-19 (Trial Version 6)	DTPC6-Damp-Toxin Constraint In The Lung Pattern-Xuanfei Baidu Formula	Diagnosis and Treatment Protocol	Hua Ju Hong (Citri Grandis Exocarpium), Guang Huo Xiang (Pogostemonis Herba), Gan Cao (Glycyrrhizae Radix Et Rhizoma), Shi Gao (Gypsum Fibrosum), Lu Gen (Phragmitis Rhizoma), Cang Zhu (Atractylodis Rhizoma), Ku Xing Ren (Armeniacae Semen Amarum), Ting Li Zi (Descurainiae Semen Lepidii Semen), Yi Yi Ren (Coicis Semen), Hu Zhang (Polygoni Cuspidati Rhizoma Et Radix), Qing Hao (Artemisiae Annuae Her…	Moderate
34	Diagnosis and Treatment Protocol for COVID-19 (Trial Version 6)	DTPC6-Epidemic Toxin Blocking The Lung Pattern-Huashi Baidu Formula	Diagnosis and Treatment Protocol	Hou Po (Magnoliae Officinalis Cortex), Da Huang (Rhei Radix Et Rhizoma), Guang Huo Xiang (Pogostemonis Herba), Fa Ban Xia (Pinelliae Rhizoma Praeparatum), Gan Cao (Glycyrrhizae Radix Et Rhizoma), Shi Gao (Gypsum Fibrosum), Cang Zhu (Atractylodis Rhizoma), Ku Xing Ren (Armeniacae Semen Amarum), Fu Ling (Poria), Cao Guo (Tsaoko Fructus), Ting Li Zi (Descurainiae Semen Lepidii Semen), Chi Shao (Paeo…	Severe
35	Diagnosis and Treatment Protocol for COVID-19 (Trial Version 6)	DTPC6-Blazing Of Both Qi And Ying Pattern	Diagnosis and Treatment Protocol	Di Huang (Rehmanniae Radix), Shui Niu Jiao (Bubali Cornu), Dan Zhu Ye (Lophatheri Herba), Mu Dan Pi (Moutan Cortex), Xuan Shen (Scrophulariae Radix), Gan Cao (Glycyrrhizae Radix Et Rhizoma), Zhi Mu (Anemarrhenae Rhizoma), Shi Gao (Gypsum Fibrosum), Ting Li Zi (Descurainiae Semen Lepidii Semen), Chi Shao (Paeoniae Radix Rubra), Lian Qiao (Forsythiae Fructus), Huang Lian (Coptidis Rhizoma)	Severe
36	Diagnosis and Treatment Protocol for COVID-19 (Trial Version 6)	DTPC6-Internal Blockage And External Desertion Pattern-Reduning Injection	Diagnosis and Treatment Protocol	Qing Hao (Artemisiae Annuae Herba), Jin Yin Hua (Lonicerae Japonicae Flos), Zhi Zi (Gardeniae Fructus)	Critical
37	Diagnosis and Treatment Protocol for COVID-19 (Trial Version 6)	DTPC6-Internal Blockage And External Desertion Pattern-Tanreqing Injection	Diagnosis and Treatment Protocol	Huang Qin (Scutellariae Radix), Xiong Dan Fen (Fel Selenarcti Et Ursi), Shan Yang Jiao (Naemorhedus Goral Hardwicke), Jin Yin Hua (Lonicerae Japonicae Flos), Lian Qiao (Forsythiae Fructus)	Critical
38	Diagnosis and Treatment Protocol for COVID-19 (Trial Version 6)	DTPC6-Internal Blockage And External Desertion Pattern-Xingnaojing Injection	Diagnosis and Treatment Protocol	She Xiang (Moschus), Bing Pian (Borneolum Syntheticum), Zhi Zi (Gardeniae Fructus), Yu Jin (Curcumae Radix)	Critical
39	Diagnosis and Treatment Protocol for COVID-19 (Trial Version 6)	DTPC6-Internal Blockage And External Desertion Pattern-Shenmai Injection	Diagnosis and Treatment Protocol	Hong Shen (Ginseng Radix Et Rhizoma Rubra), Mai Dong (Ophiopogonis Radix)	Critical
40	Diagnosis and Treatment Protocol for COVID-19 (Trial Version 6)	DTPC6-Lung-Spleen Qi Deficiency Pattern	Diagnosis and Treatment Protocol	Dang Shen (Codonopsis Radix), Guang Huo Xiang (Pogostemonis Herba), Fa Ban Xia (Pinelliae Rhizoma Praeparatum), Zhi Huang Qi (Astragali Radix Praeparata Cum Melle), Gan Cao (Glycyrrhizae Radix Et Rhizoma), Bai Zhu (Atractylodis Macrocephalae Rhizoma), Sha Ren (Amomi Fructus), Fu Ling (Poria), Chen Pi (Citri Reticulatae Pericarpium)	Convalescence
41	Diagnosis and Treatment Protocol for COVID-19 (Trial Version 6)	DTPC6-Deficiency Of Both Qi And Yin Pattern	Diagnosis and Treatment Protocol	Dan Shen (Salviae Miltiorrhizae Radix Et Rhizoma), Wu Wei Zi (Schisandrae Chinensis Fructus), Bei Sha Shen (Glehniae Radix), Nan Sha Shen (Adenophorae Radix), Sang Ye (Mori Folium), Dan Zhu Ye (Lophatheri Herba), Gan Cao (Glycyrrhizae Radix Et Rhizoma), Shi Gao (Gypsum Fibrosum), Lu Gen (Phragmitis Rhizoma), Xi Yang Shen (Panacis Quinquefolii Radix), Mai Dong (Ophiopogonis Radix)	Convalescence
42	National Health Commission of the people's republic of China	NHC-Shegan Mahuang Decoction	Diagnosis and Treatment Protocol	She Gan (Belamcandae Rhizoma), Ma Huang (Ephedrae Herba), Sheng Jiang (Zingiberis Rhizoma Recens), Xi Xin (Asari Radix Et Rhizoma), Zi Wan (Asteris Radix Et Rhizoma), Kuan Dong Hua (Farfarae Flos), Da Zao (Jujubae Fructus), Ban Xia (Pinelliae Rhizoma), Wu Wei Zi (Schisandrae Chinensis Fructus)	NA
43	National Health Commission of the people's republic of China	NHC-Wuling Powder	Diagnosis and Treatment Protocol	Zhu Ling (Polyporus), Ze Xie (Alismatis Rhizoma), Bai Zhu (Atractylodis Macrocephalae Rhizoma), Fu Ling (Poria), Gui Zhi (Cinnamomi Ramulus)	NA
44	National Health Commission of the people's republic of China	NHC-Xiaochaihu Decoction	Diagnosis and Treatment Protocol	Chai Hu (Bupleuri Radix), Huang Qin (Scutellariae Radix), Ren Shen (Ginseng Radix Et Rhizoma), Gan Cao (Glycyrrhizae Radix Et Rhizoma), Ban Xia (Pinelliae Rhizoma), Sheng Jiang (Zingiberis Rhizoma Recens), Da Zao (Jujubae Fructus)	NA
45	Handbook of Diagnosis and Treatment of the pneumonia caused by the novel coronavirus in TCM	Handbook-Congchi Decoction-Yupingfeng Powder	Handbook of Diagnosis and Treatment	Cong Bai (Allium Fistulosum), Dan Dou Chi (Sojae Semen Praeparatum), Huang Qi (Astragali Radix), Bai Zhu (Atractylodis Macrocephalae Rhizoma), Fang Feng (Saposhnikoviae Radix), Zi Su Ye (Perillae Folium), Jin Yin Hua (Lonicerae Japonicae Flos), Niu Bang Zi (Arctii Fructus)	Mild
46	Handbook of Diagnosis and Treatment of the pneumonia caused by the novel coronavirus in TCM	Handbook-Jiuwei Qianghuo Decoction-Shenshou Taiyi Powder	Handbook of Diagnosis and Treatment	Qiang Huo (Notopterygii Rhizoma Et Radix), Fang Feng (Saposhnikoviae Radix), Cang Zhu (Atractylodis Rhizoma), Zi Su Ye (Perillae Folium), Ge Gen (Puerariae Lobatae Radix), Xi Xin (Asari Radix Et Rhizoma), Chuan Xiong (Chuanxiong Rhizoma), Bai Zhi (Angelicae Dahuricae Radix), Sheng Ma (Cimicifugae Rhizoma), Bai Shao (Paeoniae Radix Alba), Huang Qin (Scutellariae Radix), Gan Cao (Glycyrrhizae Radix…	Moderate
47	Handbook of Diagnosis and Treatment of the pneumonia caused by the novel coronavirus in TCM	Handbook-Shengjiang Powder-Zhizichi Decoction	Handbook of Diagnosis and Treatment	Jiang Can (Bombyx Batryticatus), Chan Tui (Cicadae Periostracum), Da Huang (Rhei Radix Et Rhizoma), Jiang Huang (Curcumae Longae Rhizoma), Zhi Zi (Gardeniae Fructus), Dan Dou Chi (Sojae Semen Praeparatum), Lu Gen (Phragmitis Rhizoma), Jin Yin Hua (Lonicerae Japonicae Flos), Guang Huo Xiang (Pogostemonis Herba), Cao Guo (Tsaoko Fructus), Hu Zhang (Polygoni Cuspidati Rhizoma Et Radix), Yu Xing Cao …	Moderate
48	Handbook of Diagnosis and Treatment of the pneumonia caused by the novel coronavirus in TCM	Handbook-Ganlu Xiaodu Dan-Dayuan Yin	Handbook of Diagnosis and Treatment	Hua Shi (Talcum), Huang Qin (Scutellariae Radix), Yin Chen (Artemisiae Scopariae Herba), Shi Chang Pu (Acori Tatarinowii Rhizoma), Guang Huo Xiang (Pogostemonis Herba), Dou Kou (Amomi Fructus Rotundus), Bing Lang (Arecae Semen), Cao Guo (Tsaoko Fructus), Hou Po (Magnoliae Officinalis Cortex), Lian Qiao (Forsythiae Fructus), Bo He (Menthae Haplocalycis Herba), She Gan (Belamcandae Rhizoma), Gan Ca…	Moderate
49	Handbook of Diagnosis and Treatment of the pneumonia caused by the novel coronavirus in TCM	Handbook-Liangge Powder	Handbook of Diagnosis and Treatment	Lian Qiao (Forsythiae Fructus), Huang Qin (Scutellariae Radix), Zhi Zi (Gardeniae Fructus), Da Huang (Rhei Radix Et Rhizoma), Mang Xiao (Natrii Sulfas), Bo He (Menthae Haplocalycis Herba), Dan Zhu Ye (Lophatheri Herba), Gan Cao (Glycyrrhizae Radix Et Rhizoma)	Severe
50	Handbook of Diagnosis and Treatment of the pneumonia caused by the novel coronavirus in TCM	Handbook-Taohong Maxing Shigan Decoction-Jiegeng Decoction	Handbook of Diagnosis and Treatment	Tao Ren (Persicae Semen), Hong Hua (Carthami Flos), Ma Huang (Ephedrae Herba), Ku Xing Ren (Armeniacae Semen Amarum), Shi Gao (Gypsum Fibrosum), Gan Cao (Glycyrrhizae Radix Et Rhizoma), Jie Geng (Platycodonis Radix), Pi Pa Ye (Eriobotryae Folium), Yu Xing Cao (Houttuyniae Herba), She Gan (Belamcandae Rhizoma), Lai Fu Zi (Raphani Semen)	Severe
51	Handbook of Diagnosis and Treatment of the pneumonia caused by the novel coronavirus in TCM	Handbook-Jiedu Chengqi Decoction	Handbook of Diagnosis and Treatment	Jiang Can (Bombyx Batryticatus), Chan Tui (Cicadae Periostracum), Huang Lian (Coptidis Rhizoma), Huang Qin (Scutellariae Radix), Huang Bai (Phellodendri Chinensis Cortex), Zhi Zi (Gardeniae Fructus), Zhi Shi (Aurantii Fructus Immaturus), Hou Po (Magnoliae Officinalis Cortex), Da Huang (Rhei Radix Et Rhizoma), Mang Xiao (Natrii Sulfas)	Severe
52	Handbook of Diagnosis and Treatment of the pneumonia caused by the novel coronavirus in TCM	Handbook-Qingwen Baidu Yin	Handbook of Diagnosis and Treatment	Shi Gao (Gypsum Fibrosum), Di Huang (Rehmanniae Radix), Shui Niu Jiao (Bubali Cornu), Huang Lian (Coptidis Rhizoma), Zhi Zi (Gardeniae Fructus), Jie Geng (Platycodonis Radix), Huang Qin (Scutellariae Radix), Zhi Mu (Anemarrhenae Rhizoma), Chi Shao (Paeoniae Radix Rubra), Lian Qiao (Forsythiae Fructus), Xuan Shen (Scrophulariae Radix), Gan Cao (Glycyrrhizae Radix Et Rhizoma), Mu Dan Pi (Moutan Cor…	Critical
53	Handbook of Diagnosis and Treatment of the pneumonia caused by the novel coronavirus in TCM	Handbook-Zhibao Dan	Handbook of Diagnosis and Treatment	Wu Xi (Rhinoceros Unicornis), Zhu Sha (Cinnabaris), Xiong Huang (Realgar), Dai Mao (Carapax Eretmochelydis), Hu Po (Succinum), She Xiang (Moschus), Bing Pian (Borneolum Syntheticum), Jin Bo (Gold Foil), Yin Bo (Silver Foil), Ren Gong Niu Huang (Bovis Calculus Artifactus), An Xi Xiang (Benzoinum)	Critical
54	Handbook of Diagnosis and Treatment of the pneumonia caused by the novel coronavirus in TCM	Handbook-Shengmai Yin-Tongjing Zhuyu Decoction	Handbook of Diagnosis and Treatment	Ren Shen (Ginseng Radix Et Rhizoma), Mai Dong (Ophiopogonis Radix), Wu Wei Zi (Schisandrae Chinensis Fructus), Shan Zhu Yu (Corni Fructus), Dang Gui (Angelicae Sinensis Radix), Chuan Xiong (Chuanxiong Rhizoma), Dan Shen (Salviae Miltiorrhizae Radix Et Rhizoma), Tao Ren (Persicae Semen), Hong Hua (Carthami Flos), Chi Shao (Paeoniae Radix Rubra), Di Long (Pheretima)	Critical
55	Handbook of Diagnosis and Treatment of the pneumonia caused by the novel coronavirus in TCM	Handbook-Huiyang Jiuji Decoction	Handbook of Diagnosis and Treatment	Fu Zi (Aconiti Lateralis Radix Praeparata), Dang Shen (Codonopsis Radix), Gan Jiang (Zingiberis Rhizoma), Bai Zhu (Atractylodis Macrocephalae Rhizoma), Gan Cao (Glycyrrhizae Radix Et Rhizoma), Tao Ren (Persicae Semen), Hong Hua (Carthami Flos), Zhi Qiao (Aurantii Fructus)	Critical
56	Handbook of Diagnosis and Treatment of the pneumonia caused by the novel coronavirus in TCM	Handbook-Yiwei Decoction	Handbook of Diagnosis and Treatment	Bei Sha Shen (Glehniae Radix), Mai Dong (Ophiopogonis Radix), Bing Tang (Crystal Sugar), Di Huang (Rehmanniae Radix), Yu Zhu (Polygonati Odorati Rhizoma), Ze Xie (Alismatis Rhizoma), Che Qian Zi (Plantaginis Semen), Bai Mao Gen (Imperatae Rhizoma)	Convalescence
57	Handbook of Diagnosis and Treatment of the pneumonia caused by the novel coronavirus in TCM	Handbook-Baihe Gujin Decoction-Qingzao Yangrong Decoction	Handbook of Diagnosis and Treatment	Bai He (Lilii Bulbus), Mai Dong (Ophiopogonis Radix), Chuan Bei Mu (Fritillariae Cirrhosae Bulbus), Xuan Shen (Scrophulariae Radix), Jie Geng (Platycodonis Radix), Gan Cao (Glycyrrhizae Radix Et Rhizoma), Bai Shao (Paeoniae Radix Alba), Dang Gui (Angelicae Sinensis Radix), Di Huang (Rehmanniae Radix), Shu Di Huang (Rehmanniae Radix Praeparata), Zhi Mu (Anemarrhenae Rhizoma), Tian Hua Fen (Trichos…	Convalescence
58	Handbook of Diagnosis and Treatment of the pneumonia caused by the novel coronavirus in TCM	Handbook-Qi Wang1	Handbook of Diagnosis and Treatment	Guang Huo Xiang (Pogostemonis Herba), Hong Jing Tian (Rhodiolae Crenulatae Radix Et Rhizoma), Jin Yin Hua (Lonicerae Japonicae Flos), Mian Ma Guan Zhong (Dryopteridis Crassirhizomatis Rhizoma), Hu Zhang (Polygoni Cuspidati Rhizoma Et Radix), Lu Gen (Phragmitis Rhizoma)	NA
59	Handbook of Diagnosis and Treatment of the pneumonia caused by the novel coronavirus in TCM	Handbook-Qi Wang2	Handbook of Diagnosis and Treatment	Jin Yin Hua (Lonicerae Japonicae Flos), Lu Gen (Phragmitis Rhizoma), Bai Mao Gen (Imperatae Rhizoma), Guang Huo Xiang (Pogostemonis Herba), Bai Zhi (Angelicae Dahuricae Radix), Cao Guo (Tsaoko Fructus)	NA
60	Handbook of Diagnosis and Treatment of the pneumonia caused by the novel coronavirus in TCM	Handbook-Qi Wang3	Handbook of Diagnosis and Treatment	Guang Huo Xiang (Pogostemonis Herba), Cang Zhu (Atractylodis Rhizoma), Shi Chang Pu (Acori Tatarinowii Rhizoma), Cao Guo (Tsaoko Fructus), Ai Ye (Artemisiae Argyi Folium), Bai Zhi (Angelicae Dahuricae Radix), Zi Su Ye (Perillae Folium), Mian Ma Guan Zhong (Dryopteridis Crassirhizomatis Rhizoma)	NA
61	Anhui Association of Traditional Chinese Medicine	Anhui Formula1	Diagnosis and Treatment Protocol from Provinces and Cities	Huang Qi (Astragali Radix), Mai Dong (Ophiopogonis Radix), Cang Zhu (Atractylodis Rhizoma), Fang Feng (Saposhnikoviae Radix), Guang Huo Xiang (Pogostemonis Herba), Jing Jie (Schizonepetae Herba), Gan Cao (Glycyrrhizae Radix Et Rhizoma)	NA
62	Anhui Association of Traditional Chinese Medicine	Anhui Formula2	Diagnosis and Treatment Protocol from Provinces and Cities	Sang Ye (Mori Folium), He Ye (Nelumbinis Folium), Lu Gen (Phragmitis Rhizoma), Gan Cao (Glycyrrhizae Radix Et Rhizoma)	NA
63	Anhui Association of Traditional Chinese Medicine	Anhui Formula3	Diagnosis and Treatment Protocol from Provinces and Cities	Guang Huo Xiang (Pogostemonis Herba), Bai Zhi (Angelicae Dahuricae Radix), Ai Ye (Artemisiae Argyi Folium), Bo He (Menthae Haplocalycis Herba)	NA
64	Beijing Administration of Traditional Chinese Medicine	Beijing-Epidemic Toxin Invading The Lung Pattern	Diagnosis and Treatment Protocol from Provinces and Cities	Shi Gao (Gypsum Fibrosum), Zhi Mu (Anemarrhenae Rhizoma), Huang Qin (Scutellariae Radix), Ma Huang (Ephedrae Herba), Dou Kou (Amomi Fructus Rotundus), Ku Xing Ren (Armeniacae Semen Amarum), Yi Yi Ren (Coicis Semen), Sang Bai Pi (Mori Cortex), Cang Zhu (Atractylodis Rhizoma), Huang Qi (Astragali Radix), Bei Sha Shen (Glehniae Radix), Ting Li Zi (Descurainiae Semen Lepidii Semen)	Mild
65	Beijing Administration of Traditional Chinese Medicine	Beijing-Shuanghuanglian Oral Fluid	Diagnosis and Treatment Protocol from Provinces and Cities	Jin Yin Hua (Lonicerae Japonicae Flos), Huang Qin (Scutellariae Radix), Lian Qiao (Forsythiae Fructus)	Mild
66	Beijing Administration of Traditional Chinese Medicine	Beijing-Qingkailing Capsule	Diagnosis and Treatment Protocol from Provinces and Cities	Cholic Acid (NA), Zhen Zhu Mu (Margaritifera Concha), Hyodeoxycholic Acid (NA), Zhi Zi (Gardeniae Fructus), Shui Niu Jiao (Bubali Cornu), Ban Lan Gen (Isatidis Radix), Baicalin (NA), Jin Yin Hua (Lonicerae Japonicae Flos)	Mild
67	Beijing Administration of Traditional Chinese Medicine	Beijing-Epidemic Toxin In The Lung Pattern	Diagnosis and Treatment Protocol from Provinces and Cities	Shi Gao (Gypsum Fibrosum), Ma Huang (Ephedrae Herba), Ku Xing Ren (Armeniacae Semen Amarum), Jin Yin Hua (Lonicerae Japonicae Flos), Zhi Mu (Anemarrhenae Rhizoma), Shui Niu Jiao (Bubali Cornu), Zhe Bei Mu (Fritillariae Thunbergii Bulbus), Gua Lou (Trichosanthis Fructus), Da Huang (Rhei Radix Et Rhizoma), Hou Po (Magnoliae Officinalis Cortex), Di Long (Pheretima), Ting Li Zi (Descurainiae Semen Le…	Severe
68	Beijing Administration of Traditional Chinese Medicine	Beijing-Xinxue Granule	Diagnosis and Treatment Protocol from Provinces and Cities	Ci Shi (Magnetitum), Hua Shi (Talcum), Xiao Shi (Niter), Zhi Zi (Gardeniae Fructus), Sheng Ma (Cimicifugae Rhizoma), Zhen Zhu (Margarita), Ren Gong Niu Huang (Bovis Calculus Artifactus), Shi Gao (Gypsum Fibrosum), Nan Han Shui Shi (Calcitum), Mang Xiao (Natrii Sulfas), Zhu Xin (Phyllostachys Nigra), Chuan Xin Lian (Andrographis Herba), Chen Xiang (Aquilariae Lignum Resinatum), Bing Pian (Borneolu…	Severe
69	Beijing Administration of Traditional Chinese Medicine	Beijing-Epidemic Toxin Blocking The Lung Pattern	Diagnosis and Treatment Protocol from Provinces and Cities	Gua Lou (Trichosanthis Fructus), Yu Jin (Curcumae Radix), Ting Li Zi (Descurainiae Semen Lepidii Semen), Dan Shen (Salviae Miltiorrhizae Radix Et Rhizoma), Di Long (Pheretima), Can Sha (Feculae Bombycis), Cang Zhu (Atractylodis Rhizoma), Zhu Ling (Polyporus), Da Huang (Rhei Radix Et Rhizoma), Zhi Shi (Aurantii Fructus Immaturus), Zhi Zi (Gardeniae Fructus), Ren Shen (Ginseng Radix Et Rhizoma)	Severe
70	Beijing Administration of Traditional Chinese Medicine	Beijing-Deficiency Of Both Qi And Yin Pattern	Diagnosis and Treatment Protocol from Provinces and Cities	Bei Sha Shen (Glehniae Radix), Mai Dong (Ophiopogonis Radix), Huang Qi (Astragali Radix), Shen Qu (Massa Medicata Fermentata), Chi Shao (Paeoniae Radix Rubra), Sang Bai Pi (Mori Cortex), Di Gu Pi (Lycii Cortex), Zhi Qiao (Aurantii Fructus), Qing Hao (Artemisiae Annuae Herba), Di Huang (Rehmanniae Radix)	Convalescence
71	Beijing Administration of Traditional Chinese Medicine	Beijing-Heat-Toxin In The Lung Pattern For Children	Diagnosis and Treatment Protocol from Provinces and Cities	Ma Huang (Ephedrae Herba), Shi Gao (Gypsum Fibrosum), Zhi Mu (Anemarrhenae Rhizoma), Ku Xing Ren (Armeniacae Semen Amarum), Yi Yi Ren (Coicis Semen), Lu Gen (Phragmitis Rhizoma), Jie Geng (Platycodonis Radix), Sang Bai Pi (Mori Cortex), Jin Yin Hua (Lonicerae Japonicae Flos)	Mild
72	Beijing Administration of Traditional Chinese Medicine	Beijing-Epidemic Toxin Blocking The Lung Pattern For Children	Diagnosis and Treatment Protocol from Provinces and Cities	Ma Huang (Ephedrae Herba), Shi Gao (Gypsum Fibrosum), Zhi Mu (Anemarrhenae Rhizoma), Ku Xing Ren (Armeniacae Semen Amarum), Yi Yi Ren (Coicis Semen), Gua Lou (Trichosanthis Fructus), Da Huang (Rhei Radix Et Rhizoma), Sang Bai Pi (Mori Cortex), Ting Li Zi (Descurainiae Semen Lepidii Semen), Shui Niu Jiao (Bubali Cornu), Di Long (Pheretima), Ren Shen (Ginseng Radix Et Rhizoma)	Severe
73	Beijing Administration of Traditional Chinese Medicine	Beijing-Prevention Formula1	Diagnosis and Treatment Protocol from Provinces and Cities	Mai Dong (Ophiopogonis Radix), Sang Ye (Mori Folium), Ju Hua (Chrysanthemi Flos), Chen Pi (Citri Reticulatae Pericarpium)	NA
74	Beijing Administration of Traditional Chinese Medicine	Beijing-Prevention Formula2	Diagnosis and Treatment Protocol from Provinces and Cities	Jin Lian Hua (Flos Trollii Chinensis), Mai Dong (Ophiopogonis Radix), Qing Guo (Canarii Fructus), Ju Hua (Chrysanthemi Flos)	NA
75	Beijing Administration of Traditional Chinese Medicine	Beijing-Prevention Formula3	Diagnosis and Treatment Protocol from Provinces and Cities	Huang Qi (Astragali Radix), Bei Sha Shen (Glehniae Radix), Zhi Mu (Anemarrhenae Rhizoma), Jin Lian Hua (Flos Trollii Chinensis), Lian Qiao (Forsythiae Fructus), Cang Zhu (Atractylodis Rhizoma), Jie Geng (Platycodonis Radix)	NA
76	Beijing Administration of Traditional Chinese Medicine	Beijing-Prevention Formula4	Diagnosis and Treatment Protocol from Provinces and Cities	Jin Yin Hua (Lonicerae Japonicae Flos), Lu Gen (Phragmitis Rhizoma), Chen Pi (Citri Reticulatae Pericarpium)	NA
77	Guangxi Administration of Traditional Chinese Medicine	Guangxi Formula1	Diagnosis and Treatment Protocol from Provinces and Cities	Cang Zhu (Atractylodis Rhizoma), Zi Su Ye (Perillae Folium), Chen Pi (Citri Reticulatae Pericarpium), Ge Gen (Puerariae Lobatae Radix), Ban Lan Gen (Isatidis Radix), Sheng Jiang (Zingiberis Rhizoma Recens)	NA
78	Guangxi Administration of Traditional Chinese Medicine	Guangxi Formula2	Diagnosis and Treatment Protocol from Provinces and Cities	Gui Zhi (Cinnamomi Ramulus), Cang Zhu (Atractylodis Rhizoma), Shi Chang Pu (Acori Tatarinowii Rhizoma), Bai Zhi (Angelicae Dahuricae Radix), Shan Zha (Crataegi Fructus), Chen Pi (Citri Reticulatae Pericarpium), Fa Ban Xia (Pinelliae Rhizoma Praeparatum), Fu Ling (Poria), Ge Gen (Puerariae Lobatae Radix), Mu Hu Die (Oroxyli Semen), Sheng Jiang (Zingiberis Rhizoma Recens), Zhi Gan Cao (Glycyrrhizae…	NA
79	Guangxi Administration of Traditional Chinese Medicine	Guangxi Formula3	Diagnosis and Treatment Protocol from Provinces and Cities	Bai Zhu (Atractylodis Macrocephalae Rhizoma), Zi Su Ye (Perillae Folium), Chen Pi (Citri Reticulatae Pericarpium), Ge Gen (Puerariae Lobatae Radix), Mai Ya (Hordei Fructus Germinatus), Shan Zha (Crataegi Fructus), Sheng Jiang (Zingiberis Rhizoma Recens)	NA
80	Hubei Provincial Hospital of Traditional Chinese Medicine	Hubei-Pneumonia No.1 Formula	Diagnosis and Treatment Protocol from Provinces and Cities	Chai Hu (Bupleuri Radix), Huang Qin (Scutellariae Radix), Fa Ban Xia (Pinelliae Rhizoma Praeparatum), Dang Shen (Codonopsis Radix), Gua Lou (Trichosanthis Fructus), Bing Lang (Arecae Semen), Cao Guo (Tsaoko Fructus), Hou Po (Magnoliae Officinalis Cortex), Zhi Mu (Anemarrhenae Rhizoma), Chi Shao (Paeoniae Radix Rubra), Gan Cao (Glycyrrhizae Radix Et Rhizoma), Chen Pi (Citri Reticulatae Pericarpium…	NA
81	Sichuan Provincial Traditional Chinese Medicine Administering bureau	Sichuan Formula	Diagnosis and Treatment Protocol from Provinces and Cities	Jin Yin Hua (Lonicerae Japonicae Flos), Lian Qiao (Forsythiae Fructus), Lu Gen (Phragmitis Rhizoma), Dan Zhu Ye (Lophatheri Herba), Bo He (Menthae Haplocalycis Herba), Jing Jie (Schizonepetae Herba), Jie Geng (Platycodonis Radix), Gan Cao (Glycyrrhizae Radix Et Rhizoma), Guang Huo Xiang (Pogostemonis Herba)	NA
82	Zhejiang Administration of Traditional Chinese Medicine	Zhejiang Formula1	Diagnosis and Treatment Protocol from Provinces and Cities	Jin Yin Hua (Lonicerae Japonicae Flos), Lian Qiao (Forsythiae Fructus), Huang Qi (Astragali Radix), Fang Feng (Saposhnikoviae Radix), Bai Zhu (Atractylodis Macrocephalae Rhizoma), Niu Bang Zi (Arctii Fructus), Lu Gen (Phragmitis Rhizoma), Gan Cao (Glycyrrhizae Radix Et Rhizoma)	NA
83	Zhejiang Administration of Traditional Chinese Medicine	Zhejiang Formula2	Diagnosis and Treatment Protocol from Provinces and Cities	Jin Yin Hua (Lonicerae Japonicae Flos), Lian Qiao (Forsythiae Fructus), Huang Qin (Scutellariae Radix), Jing Jie (Schizonepetae Herba), Da Qing Ye (Isatidis Folium), Qiang Huo (Notopterygii Rhizoma Et Radix), Bo He (Menthae Haplocalycis Herba), Niu Bang Zi (Arctii Fructus), Chan Tui (Cicadae Periostracum), Jiang Can (Bombyx Batryticatus), Lu Gen (Phragmitis Rhizoma), Zi Cao (Arnebiae Radix), Gan …	NA
84	Zhejiang Administration of Traditional Chinese Medicine	Zhejiang Formula3	Diagnosis and Treatment Protocol from Provinces and Cities	Shi Gao (Gypsum Fibrosum), Shui Niu Jiao (Bubali Cornu), Hua Shi (Talcum), Zi Cao (Arnebiae Radix), Gan Cao (Glycyrrhizae Radix Et Rhizoma), Jin Yin Hua (Lonicerae Japonicae Flos), Lian Qiao (Forsythiae Fructus), Huang Qin (Scutellariae Radix), Chi Shao (Paeoniae Radix Rubra), Chan Tui (Cicadae Periostracum), Jiang Can (Bombyx Batryticatus), Ku Xing Ren (Armeniacae Semen Amarum), Tao Ren (Persica…	NA
85	Zhejiang Administration of Traditional Chinese Medicine	Zhejiang Formula4	Diagnosis and Treatment Protocol from Provinces and Cities	Di Huang (Rehmanniae Radix), Shi Gao (Gypsum Fibrosum), Shui Niu Jiao (Bubali Cornu), Chi Shao (Paeoniae Radix Rubra), Mu Dan Pi (Moutan Cortex), Da Huang (Rhei Radix Et Rhizoma), Dan Shen (Salviae Miltiorrhizae Radix Et Rhizoma), Ting Li Zi (Descurainiae Semen Lepidii Semen), San Qi (Notoginseng Radix Et Rhizoma), Gan Cao (Glycyrrhizae Radix Et Rhizoma)	NA
86	Zhejiang Administration of Traditional Chinese Medicine	Zhejiang-Ginseng Radix Et Rhizoma	Diagnosis and Treatment Protocol from Provinces and Cities	Ren Shen (Ginseng Radix Et Rhizoma)	NA
87	Chaoxi Zhang	Chaoxi Zhang	Chinese medicine masters	Sang Ye (Mori Folium), Huang Qi (Astragali Radix), Chai Hu (Bupleuri Radix), Sang Ji Sheng (Taxilli Herba), Cang Zhu (Atractylodis Rhizoma), Gui Zhi (Cinnamomi Ramulus), Ge Gen (Puerariae Lobatae Radix), Bai Zhu (Atractylodis Macrocephalae Rhizoma), Bai Shao (Paeoniae Radix Alba), Dan Shen (Salviae Miltiorrhizae Radix Et Rhizoma), Hou Po (Magnoliae Officinalis Cortex), Gan Cao (Glycyrrhizae Radix…	NA
88	Liangduo Jiang	Liangduo Jiang	Chinese medicine masters	Huang Qi (Astragali Radix), Bei Sha Shen (Glehniae Radix), Zhi Mu (Anemarrhenae Rhizoma), Lian Qiao (Forsythiae Fructus), Cang Zhu (Atractylodis Rhizoma), Jie Geng (Platycodonis Radix)	NA
89	Qingquan Liu	Qingquan Liu1	Chinese medicine masters	Da Qing Ye (Isatidis Folium), Xuan Shen (Scrophulariae Radix), Chai Hu (Bupleuri Radix), Huang Qin (Scutellariae Radix), Fa Ban Xia (Pinelliae Rhizoma Praeparatum), Niu Bang Zi (Arctii Fructus), Lian Qiao (Forsythiae Fructus), Pu Gong Ying (Taraxaci Herba), Mian Ma Guan Zhong (Dryopteridis Crassirhizomatis Rhizoma), Jing Jie (Schizonepetae Herba), Gan Cao (Glycyrrhizae Radix Et Rhizoma), Ban Lan …	NA
90	Qingquan Liu	Qingquan Liu2	Chinese medicine masters	Da Huang (Rhei Radix Et Rhizoma), Xuan Ming Fen (Natrii Sulfas Exsiccatus), Zhi Shi (Aurantii Fructus Immaturus), Shi Chang Pu (Acori Tatarinowii Rhizoma), Hou Po (Magnoliae Officinalis Cortex)	NA
91	Qingquan Liu	Qingquan Liu3	Chinese medicine masters	Qing Hao (Artemisiae Annuae Herba), Huang Qin (Scutellariae Radix), Fa Ban Xia (Pinelliae Rhizoma Praeparatum), Fu Ling (Poria), Chen Pi (Citri Reticulatae Pericarpium), Zhi Shi (Aurantii Fructus Immaturus), Zhu Ru (Bambusae Caulis in Taenias), Jiang Can (Bombyx Batryticatus), Chan Tui (Cicadae Periostracum), Pian Jiang Huang (Wenyujin Rhizoma Concisum), Da Huang (Rhei Radix Et Rhizoma), Guang Hu…	NA
92	Wang Qi	Qi Wang-Centipedae Herba	Chinese medicine masters	E Bu Shi Cao (Centipedae Herba)	NA
93	Wenling lv	Wenliang Lv	Chinese medicine masters	Huang Qi (Astragali Radix), Bei Sha Shen (Glehniae Radix), Jie Geng (Platycodonis Radix), Gan Cao (Glycyrrhizae Radix Et Rhizoma), Lian Qiao (Forsythiae Fructus), Cang Zhu (Atractylodis Rhizoma)	NA
94	Xiaohong Gu	Xiaohong Gu1	Chinese medicine masters	Huang Qi (Astragali Radix), Jin Yin Hua (Lonicerae Japonicae Flos), Lian Qiao (Forsythiae Fructus), Guang Huo Xiang (Pogostemonis Herba), Cang Zhu (Atractylodis Rhizoma), Hou Po (Magnoliae Officinalis Cortex), Chen Pi (Citri Reticulatae Pericarpium), Fu Ling (Poria), Jie Geng (Platycodonis Radix), Lu Gen (Phragmitis Rhizoma)	NA
95	Xiaohong Gu	Xiaohong Gu2	Chinese medicine masters	Guang Huo Xiang (Pogostemonis Herba), Lai Fu Zi (Raphani Semen), Chen Pi (Citri Reticulatae Pericarpium), Fu Ling (Poria), Jie Geng (Platycodonis Radix), Jin Yin Hua (Lonicerae Japonicae Flos), Lian Qiao (Forsythiae Fructus), Lu Gen (Phragmitis Rhizoma), Xuan Shen (Scrophulariae Radix)	NA
96	Xiaolin Tong	Xiaolin Tong	Chinese medicine masters	Zi Su Ye (Perillae Folium), Guang Huo Xiang (Pogostemonis Herba), Chen Pi (Citri Reticulatae Pericarpium), Cao Guo (Tsaoko Fructus), Sheng Jiang (Zingiberis Rhizoma Recens)	NA
97	Yongyan Wang	Yongyan Wang1	Chinese medicine masters	Hou Po (Magnoliae Officinalis Cortex), Guang Huo Xiang (Pogostemonis Herba), Bai Zhi (Angelicae Dahuricae Radix), Zi Su Ye (Perillae Folium), Qiang Huo (Notopterygii Rhizoma Et Radix), Cang Zhu (Atractylodis Rhizoma), Fu Ling (Poria), Tong Cao (Tetrapanacis Medulla), Fang Feng (Saposhnikoviae Radix), Chen Pi (Citri Reticulatae Pericarpium)	Mild
98	Yongyan Wang	Yongyan Wang2	Chinese medicine masters	Jiang Can (Bombyx Batryticatus), Di Huang (Rehmanniae Radix), Da Huang (Rhei Radix Et Rhizoma), Jiang Huang (Curcumae Longae Rhizoma), Dang Gui (Angelicae Sinensis Radix), Zhi Qiao (Aurantii Fructus), Chai Hu (Bupleuri Radix), Tao Ren (Persicae Semen), Gua Lou (Trichosanthis Fructus), Gan Cao (Glycyrrhizae Radix Et Rhizoma), Shi Gao (Gypsum Fibrosum), Hong Hua (Carthami Flos), Ku Xing Ren (Armeni…	Severe
99	Yongyan Wang	Yongyan Wang3-Guizhi Decoction-Mahuang Fuzi Xixin Decoction	Chinese medicine masters	Da Zao (Jujubae Fructus), Gui Zhi (Cinnamomi Ramulus), Sang Bai Pi (Mori Cortex), Gan Cao (Glycyrrhizae Radix Et Rhizoma), Sheng Jiang (Zingiberis Rhizoma Recens), Xi Xin (Asari Radix Et Rhizoma), Ting Li Zi (Descurainiae Semen Lepidii Semen), Fu Zi (Aconiti Lateralis Radix Praeparata), Ma Huang (Ephedrae Herba)	Severe
100	Yongyan Wang	Yongyan Wang4	Chinese medicine masters	Dan Shen (Salviae Miltiorrhizae Radix Et Rhizoma), Di Huang (Rehmanniae Radix), Sang Bai Pi (Mori Cortex), Shui Niu Jiao (Bubali Cornu), Xuan Shen (Scrophulariae Radix), Gua Lou Pi (Trichosanthis Pericarpium), Shi Chang Pu (Acori Tatarinowii Rhizoma), Ting Li Zi (Descurainiae Semen Lepidii Semen), Lian Qiao (Forsythiae Fructus), Yu Jin (Curcumae Radix), Jin Yin Hua (Lonicerae Japonicae Flos), Mai…	Critical
101	Yongyan Wang	Yongyan Wang5	Chinese medicine masters	Wu Wei Zi (Schisandrae Chinensis Fructus), Ren Shen (Ginseng Radix Et Rhizoma), Shan Zhu Yu (Corni Fructus), Gan Jiang (Zingiberis Rhizoma), Tao Ren (Persicae Semen), Zhi Gan Cao (Glycyrrhizae Radix Et Rhizoma Praeparata Cum Melle), Mu Li (Ostreae Concha), Bai Zhu (Atractylodis Macrocephalae Rhizoma), Hong Hua (Carthami Flos), Fu Ling (Poria), Fu Zi (Aconiti Lateralis Radix Praeparata), Chen Pi (…	Critical
102	Yongyan Wang	Yongyan Wang6	Chinese medicine masters	Dang Shen (Codonopsis Radix), Ban Xia (Pinelliae Rhizoma), Dan Zhu Ye (Lophatheri Herba), Gan Cao (Glycyrrhizae Radix Et Rhizoma), Bai Mao Gen (Imperatae Rhizoma), Shi Gao (Gypsum Fibrosum), Jing Mi (Semen Oryzae Sativae), Lu Gen (Phragmitis Rhizoma), Mai Dong (Ophiopogonis Radix)	Convalescence
103	Yongyan Wang	Yongyan Wang7	Chinese medicine masters	Dang Shen (Codonopsis Radix), Guang Huo Xiang (Pogostemonis Herba), Qing Ban Xia (Pinelliae Rhizoma Praeparatum Cum Alumine), Zhi Huang Qi (Astragali Radix Praeparata Cum Melle), Sha Ren (Amomi Fructus), Fu Ling (Poria), Chen Pi (Citri Reticulatae Pericarpium)	Convalescence
104	Zhiwen Zhang	Zhiwen Zhang1	Chinese medicine masters	Ban Lan Gen (Isatidis Radix), Shi Chang Pu (Acori Tatarinowii Rhizoma), Mian Ma Guan Zhong (Dryopteridis Crassirhizomatis Rhizoma), Jin Yin Hua (Lonicerae Japonicae Flos)	NA
105	Zhiwen Zhang	Zhiwen Zhang2	Chinese medicine masters	Fang Feng (Saposhnikoviae Radix), Huang Qi (Astragali Radix), Jin Qiao Mai (Fagopyri Dibotryis Rhizoma), Lian Qiao (Forsythiae Fructus), Huang Qin (Scutellariae Radix), Guang Huo Xiang (Pogostemonis Herba), Gan Cao (Glycyrrhizae Radix Et Rhizoma)	NA
106	Zhiwen Zhang	Zhiwen Zhang3	Chinese medicine masters	Guang Huo Xiang (Pogostemonis Herba), Shan Nai (Kaempferiae Rhizoma), Rou Gui (Cinnamomi Cortex), Cang Zhu (Atractylodis Rhizoma)	NA
107	Zhiwen Zhang	Zhiwen Zhang4	Chinese medicine masters	Jin Qiao Mai (Fagopyri Dibotryis Rhizoma), Qian Hu (Peucedani Radix), Ku Xing Ren (Armeniacae Semen Amarum), Jin Yin Hua (Lonicerae Japonicae Flos), Jie Geng (Platycodonis Radix), Sang Ye (Mori Folium), Bo He (Menthae Haplocalycis Herba), Guang Huo Xiang (Pogostemonis Herba), Cang Zhu (Atractylodis Rhizoma), Gan Cao (Glycyrrhizae Radix Et Rhizoma)	NA
108	Zhiwen Zhang	Zhiwen Zhang-Feire Kechuan Granule	Chinese medicine masters	Ma Huang (Ephedrae Herba), Ku Xing Ren (Armeniacae Semen Amarum), Shi Gao (Gypsum Fibrosum), Gan Cao (Glycyrrhizae Radix Et Rhizoma), Jin Yin Hua (Lonicerae Japonicae Flos), Lian Qiao (Forsythiae Fructus), Zhi Mu (Anemarrhenae Rhizoma), Huang Qin (Scutellariae Radix), Ban Lan Gen (Isatidis Radix), Mai Dong (Ophiopogonis Radix), Yu Xing Cao (Houttuyniae Herba)	NA
109	Zhiwen Zhang	Zhiwen Zhang-Haoqin Qingdan Decoction	Chinese medicine masters	Qing Hao (Artemisiae Annuae Herba), Huang Qin (Scutellariae Radix), Hua Shi (Talcum), Qing Dai (Indigo Naturalis), Zhi Qiao (Aurantii Fructus), Chen Pi (Citri Reticulatae Pericarpium), Jiang Ban Xia (Pinelliae Rhizoma Praeparatum Cum Zingibere Et Alumine), Zhu Ru (Bambusae Caulis in Taenias), Gan Cao (Glycyrrhizae Radix Et Rhizoma)	NA
110	Zhiwen Zhang	Zhiwen Zhang-Huzhang Jiedu Granule	Chinese medicine masters	Hu Zhang (Polygoni Cuspidati Rhizoma Et Radix), Chuan She Gan (Iridis Tectori Rhizoma), Ban Lan Gen (Isatidis Radix), Bai Zhi (Angelicae Dahuricae Radix), Mian Ma Guan Zhong (Dryopteridis Crassirhizomatis Rhizoma), Qing Hao (Artemisiae Annuae Herba)	NA
111	Zhiwen Zhang	Zhiwen Zhang-Isatidis Radix	Chinese medicine masters	Ban Lan Gen (Isatidis Radix)	NA
112	Zhiwen Zhang	Zhiwen Zhang-Jingfang Granule	Chinese medicine masters	Jing Jie (Schizonepetae Herba), Fang Feng (Saposhnikoviae Radix), Qiang Huo (Notopterygii Rhizoma Et Radix), Du Huo (Angelicae Pubescentis Radix), Chai Hu (Bupleuri Radix), Qian Hu (Peucedani Radix), Chuan Xiong (Chuanxiong Rhizoma), Zhi Qiao (Aurantii Fructus), Fu Ling (Poria), Jie Geng (Platycodonis Radix), Gan Cao (Glycyrrhizae Radix Et Rhizoma)	NA
113	Zhiwen Zhang	Zhiwen Zhang-Kangbingdu Granule	Chinese medicine masters	Ban Lan Gen (Isatidis Radix), Ren Dong Teng (Lonicerae Japonicae Caulis), Shan Dou Gen (Sophorae Tonkinensis Radix Et Rhizoma), Chuan She Gan (Iridis Tectori Rhizoma), Yu Xing Cao (Houttuyniae Herba), Chong Lou (Paridis Rhizoma), Mian Ma Guan Zhong (Dryopteridis Crassirhizomatis Rhizoma), Bai Zhi (Angelicae Dahuricae Radix), Qing Hao (Artemisiae Annuae Herba)	NA
114	Zhiwen Zhang	Zhiwen Zhang-Maxing Shigan-Xiaoxianxiong Decoction	Chinese medicine masters	Ma Huang (Ephedrae Herba), Ku Xing Ren (Armeniacae Semen Amarum), Shi Gao (Gypsum Fibrosum), Gan Cao (Glycyrrhizae Radix Et Rhizoma), Huang Lian (Coptidis Rhizoma), Jiang Ban Xia (Pinelliae Rhizoma Praeparatum Cum Zingibere Et Alumine), Gua Lou Pi (Trichosanthis Pericarpium)	NA
115	Zhiwen Zhang	Zhiwen Zhang-Sangxing Decoction	Chinese medicine masters	Sang Ye (Mori Folium), Ku Xing Ren (Armeniacae Semen Amarum), Chuan Bei Mu (Fritillariae Cirrhosae Bulbus), Bei Sha Shen (Glehniae Radix), Dan Zhu Ye (Lophatheri Herba), Li Pi (Pericarpium Pyri Bretschneideri), Gan Cao (Glycyrrhizae Radix Et Rhizoma)	NA
116	Zhiwen Zhang	Zhiwen Zhang-Sanren Decoction	Chinese medicine masters	Guang Huo Xiang (Pogostemonis Herba), Huang Qin (Scutellariae Radix), Bo He (Menthae Haplocalycis Herba), Ku Xing Ren (Armeniacae Semen Amarum), Yi Yi Ren (Coicis Semen), Dou Kou (Amomi Fructus Rotundus), Lu Gen (Phragmitis Rhizoma), Dan Zhu Ye (Lophatheri Herba), Niu Bang Zi (Arctii Fructus), Gan Cao (Glycyrrhizae Radix Et Rhizoma)	NA
117	Affiliated Hospital of Changchun University of chinese Medicine	Changchun Formula1	hospital preparations	Jing Jie (Schizonepetae Herba), Fang Feng (Saposhnikoviae Radix), Qiang Huo (Notopterygii Rhizoma Et Radix), Chuan Xiong (Chuanxiong Rhizoma), Du Huo (Angelicae Pubescentis Radix), Chai Hu (Bupleuri Radix), Bai Qian (Cynanchi Stauntonii Rhizoma Et Radix), Jie Geng (Platycodonis Radix), Zhi Qiao (Aurantii Fructus), Cang Zhu (Atractylodis Rhizoma)	Mild
118	Affiliated Hospital of Changchun University of chinese Medicine	Changchun Formula2	hospital preparations	Chai Hu (Bupleuri Radix), Ge Gen (Puerariae Lobatae Radix), Jing Jie (Schizonepetae Herba), Qiang Huo (Notopterygii Rhizoma Et Radix), Bai Zhi (Angelicae Dahuricae Radix), Ma Huang (Ephedrae Herba), Shi Gao (Gypsum Fibrosum), Ku Xing Ren (Armeniacae Semen Amarum), Zhi Zi (Gardeniae Fructus), Huang Qin (Scutellariae Radix), Zhi Mu (Anemarrhenae Rhizoma), Gan Cao (Glycyrrhizae Radix Et Rhizoma)	Mild
119	Affiliated Hospital of Changchun University of chinese Medicine	Changchun Formula3	hospital preparations	Ma Huang (Ephedrae Herba), Bai Shao (Paeoniae Radix Alba), Gui Zhi (Cinnamomi Ramulus), Xi Xin (Asari Radix Et Rhizoma), Jiang Ban Xia (Pinelliae Rhizoma Praeparatum Cum Zingibere Et Alumine), Zhi Gan Cao (Glycyrrhizae Radix Et Rhizoma Praeparata Cum Melle), Wu Wei Zi (Schisandrae Chinensis Fructus), Gan Jiang (Zingiberis Rhizoma), Tao Ren (Persicae Semen), Mo Yao (Myrrha), Xi Xian Cao (Siegesbec…	Moderate
120	Affiliated Hospital of Changchun University of chinese Medicine	Changchun Formula4	hospital preparations	Shu Di Huang (Rehmanniae Radix Praeparata), Ma Huang (Ephedrae Herba), Jie Zi (Sinapis Semen), Gan Jiang (Zingiberis Rhizoma), Lu Jiao Jiao (Cervi Cornus Colla), Rou Gui (Cinnamomi Cortex), Bai Zhu (Atractylodis Macrocephalae Rhizoma), Ren Shen (Ginseng Radix Et Rhizoma), Fu Zi (Aconiti Lateralis Radix Praeparata), Tao Ren (Persicae Semen), Mo Yao (Myrrha), Wei Ling Xian (Clematidis Radix Et Rhiz…	NA
121	First Affiliated Hospital of Guangzhou Medical University	Guangzhou Formula1	hospital preparations	Chai Hu (Bupleuri Radix), Huang Qi (Astragali Radix), Yi Yi Ren (Coicis Semen), Cang Zhu (Atractylodis Rhizoma), Mai Dong (Ophiopogonis Radix), Bei Sha Shen (Glehniae Radix), Gan Cao (Glycyrrhizae Radix Et Rhizoma), Jin Yin Hua (Lonicerae Japonicae Flos), Jiang Can (Bombyx Batryticatus), Chan Tui (Cicadae Periostracum), Da Huang (Rhei Radix Et Rhizoma), Jiang Huang (Curcumae Longae Rhizoma)	NA
122	First Affiliated Hospital of Guangzhou Medical University	Guangzhou Formula2	hospital preparations	Chai Hu (Bupleuri Radix), Huang Qin (Scutellariae Radix), Jiang Ban Xia (Pinelliae Rhizoma Praeparatum Cum Zingibere Et Alumine), Ge Gen (Puerariae Lobatae Radix), Shi Chang Pu (Acori Tatarinowii Rhizoma), Lu Lu Tong (Liquidambaris Fructus), Shi Gao (Gypsum Fibrosum), Da Huang (Rhei Radix Et Rhizoma), Dang Shen (Codonopsis Radix), Dan Shen (Salviae Miltiorrhizae Radix Et Rhizoma), Zhi Shi (Aurant…	NA
123	Gulou Hospital of Traditional Chinese Medicine	Gulou-Yinhua Qingfei Yin	hospital preparations	Jin Yin Hua (Lonicerae Japonicae Flos), Lian Qiao (Forsythiae Fructus), Huang Qin (Scutellariae Radix), Niu Bang Zi (Arctii Fructus), Bei Sha Shen (Glehniae Radix), Tian Hua Fen (Trichosanthis Radix), Lu Gen (Phragmitis Rhizoma), Cang Zhu (Atractylodis Rhizoma), Shan Zha (Crataegi Fructus), Gan Cao (Glycyrrhizae Radix Et Rhizoma)	NA
124	Wuhan First Hospital	Wuhan Formula1	hospital preparations	Huang Qi (Astragali Radix), Cang Zhu (Atractylodis Rhizoma), Fang Feng (Saposhnikoviae Radix), Mian Ma Guan Zhong (Dryopteridis Crassirhizomatis Rhizoma), Jin Yin Hua (Lonicerae Japonicae Flos), Chen Pi (Citri Reticulatae Pericarpium), Bai Bian Dou (Lablab Semen Album), Fu Ling (Poria)	NA
125	Wuhan First Hospital	Wuhan Formula2	hospital preparations	Bai Zhu (Atractylodis Macrocephalae Rhizoma), Jin Yin Hua (Lonicerae Japonicae Flos), Chen Pi (Citri Reticulatae Pericarpium), Lu Gen (Phragmitis Rhizoma), Sang Ye (Mori Folium), Zi Su Ye (Perillae Folium), Huang Qi (Astragali Radix)	NA

## Sheet: Table S2
Table S2. The set of 196 TCMs constituting the 125 anti-COVID-19 TCM formulae.
TCM (Chinese name)	TCM (Latin name)	Frequency in 125 formulae
Gan Cao	Glycyrrhizae Radix Et Rhizoma	57
Huang Qin	Scutellariae Radix	31
Lian Qiao	Forsythiae Fructus	31
Shi Gao	Gypsum Fibrosum	31
Jin Yin Hua	Lonicerae Japonicae Flos	29
Ku Xing Ren	Armeniacae Semen Amarum	28
Cang Zhu	Atractylodis Rhizoma	27
Guang Huo Xiang	Pogostemonis Herba	27
Ma Huang	Ephedrae Herba	26
Chen Pi	Citri Reticulatae Pericarpium	22
Da Huang	Rhei Radix Et Rhizoma	20
Lu Gen	Phragmitis Rhizoma	19
Fu Ling	Poria	17
Huang Qi	Astragali Radix	16
Jie Geng	Platycodonis Radix	16
Bai Zhu	Atractylodis Macrocephalae Rhizoma	15
Chai Hu	Bupleuri Radix	15
Zhi Mu	Anemarrhenae Rhizoma	15
Chi Shao	Paeoniae Radix Rubra	14
Hou Po	Magnoliae Officinalis Cortex	14
Mai Dong	Ophiopogonis Radix	14
Shui Niu Jiao	Bubali Cornu	14
Zhi Zi	Gardeniae Fructus	14
Cao Guo	Tsaoko Fructus	13
Ting Li Zi	Descurainiae Semen Lepidii Semen	13
Ban Lan Gen	Isatidis Radix	11
Bo He	Menthae Haplocalycis Herba	11
Ren Shen	Ginseng Radix Et Rhizoma	11
Tao Ren	Persicae Semen	11
Bai Zhi	Angelicae Dahuricae Radix	10
Bei Sha Shen	Glehniae Radix	10
Fang Feng	Saposhnikoviae Radix	10
Mian Ma Guan Zhong	Dryopteridis Crassirhizomatis Rhizoma	10
Niu Bang Zi	Arctii Fructus	10
Sheng Jiang	Zingiberis Rhizoma Recens	10
Chan Tui	Cicadae Periostracum	9
Dan Zhu Ye	Lophatheri Herba	9
Di Huang	Rehmanniae Radix	9
Fu Zi	Aconiti Lateralis Radix Praeparata	9
Ge Gen	Puerariae Lobatae Radix	9
Qing Hao	Artemisiae Annuae Herba	9
Xuan Shen	Scrophulariae Radix	9
Zi Su Ye	Perillae Folium	9
Bing Lang	Arecae Semen	8
Dan Shen	Salviae Miltiorrhizae Radix Et Rhizoma	8
Huang Lian	Coptidis Rhizoma	8
Jiang Can	Bombyx Batryticatus	8
Jing Jie	Schizonepetae Herba	8
Qiang Huo	Notopterygii Rhizoma Et Radix	8
She Xiang	Moschus	8
Bing Pian	Borneolum Syntheticum	7
Dang Shen	Codonopsis Radix	7
Fa Ban Xia	Pinelliae Rhizoma Praeparatum	7
Gua Lou	Trichosanthis Fructus	7
Hong Hua	Carthami Flos	7
Hua Shi	Talcum	7
Sang Bai Pi	Mori Cortex	7
Sang Ye	Mori Folium	7
Shi Chang Pu	Acori Tatarinowii Rhizoma	7
Yi Yi Ren	Coicis Semen	7
Zhi Qiao	Aurantii Fructus	7
Zhu Sha	Cinnabaris	7
Bai Shao	Paeoniae Radix Alba	6
Chuan Xiong	Chuanxiong Rhizoma	6
Dang Gui	Angelicae Sinensis Radix	6
Gui Zhi	Cinnamomi Ramulus	6
Hu Zhang	Polygoni Cuspidati Rhizoma Et Radix	6
Mang Xiao	Natrii Sulfas	6
Wu Wei Zi	Schisandrae Chinensis Fructus	6
Yu Xing Cao	Houttuyniae Herba	6
Zhi Shi	Aurantii Fructus Immaturus	6
Chen Xiang	Aquilariae Lignum Resinatum	5
Di Long	Pheretima	5
Gan Jiang	Zingiberis Rhizoma	5
Jiang Ban Xia	Pinelliae Rhizoma Praeparatum Cum Zingibere Et Alumine	5
Jiang Huang	Curcumae Longae Rhizoma	5
Shan Zhu Yu	Corni Fructus	5
Xi Xin	Asari Radix Et Rhizoma	5
Yu Jin	Curcumae Radix	5
Ban Xia	Pinelliae Rhizoma	4
Da Qing Ye	Isatidis Folium	4
Ding Xiang	Caryophylli Flos	4
Mu Xiang	Aucklandiae Radix	4
Ren Gong Niu Huang	Bovis Calculus Artifactus	4
Shan Zha	Crataegi Fructus	4
She Gan	Belamcandae Rhizoma	4
Sheng Ma	Cimicifugae Rhizoma	4
Zhi Gan Cao	Glycyrrhizae Radix Et Rhizoma Praeparata Cum Melle	4
An Xi Xiang	Benzoinum	3
Bai Mao Gen	Imperatae Rhizoma	3
Ci Shi	Magnetitum	3
Da Zao	Jujubae Fructus	3
Dan Dou Chi	Sojae Semen Praeparatum	3
Dou Kou	Amomi Fructus Rotundus	3
Gua Lou Pi	Trichosanthis Pericarpium	3
Hong Shen	Ginseng Radix Et Rhizoma Rubra	3
Mai Ya	Hordei Fructus Germinatus	3
Mu Dan Pi	Moutan Cortex	3
Pei Lan	Eupatorii Herba	3
Sha Ren	Amomi Fructus	3
Xiao Shi	Niter	3
Xiong Huang	Realgar	3
Ze Xie	Alismatis Rhizoma	3
Zhe Bei Mu	Fritillariae Thunbergii Bulbus	3
Zhen Zhu	Margarita	3
Zhi Huang Qi	Astragali Radix Praeparata Cum Melle	3
Zhu Ling	Polyporus	3
Ai Ye	Artemisiae Argyi Folium	2
Bei Han Shui Shi	Gypsum Rubrum	2
Bi Bo	Piperis Longi Fructus	2
Chuan Bei Mu	Fritillariae Cirrhosae Bulbus	2
Chuan She Gan	Iridis Tectori Rhizoma	2
Du Huo	Angelicae Pubescentis Radix	2
Feng Fang	Vespae Nidus	2
He Zi	Chebulae Fructus	2
Hong Jing Tian	Rhodiolae Crenulatae Radix Et Rhizoma	2
Huang Bai	Phellodendri Chinensis Cortex	2
Jin Lian Hua	Flos Trollii Chinensis	2
Jin Qiao Mai	Fagopyri Dibotryis Rhizoma	2
Jing Jie Sui	Schizonepetae Spica	2
Ju Hua	Chrysanthemi Flos	2
Kuan Dong Hua	Farfarae Flos	2
Lai Fu Zi	Raphani Semen	2
Ling Yang Jiao	Saigae Tataricae Cornu	2
Ma Bian Cao	Verbenae Herba	2
Mo Yao	Myrrha	2
Pu Gong Ying	Taraxaci Herba	2
Qian Hu	Peucedani Radix	2
Rou Gui	Cinnamomi Cortex	2
Ru Xiang	Olibanum	2
Shen Qu	Massa Medicata Fermentata	2
Shu Di Huang	Rehmanniae Radix Praeparata	2
Su He Xiang	Styrax	2
Tan Xiang	Santali Albi Lignum	2
Tian Hua Fen	Trichosanthis Radix	2
Wei Ling Xian	Clematidis Radix Et Rhizoma	2
Xi Xian Cao	Siegesbeckiae Herba	2
Xiang Fu	Cyperi Rhizoma	2
Zhu Ru	Bambusae Caulis In Taenias	2
Zi Cao	Arnebiae Radix	2
Zi Wan	Asteris Radix Et Rhizoma	2
Bai Bian Dou	Lablab Semen Album	1
Bai He	Lilii Bulbus	1
Bai Jiang Cao	Herba Patriniae	1
Bai Qian	Cynanchi Stauntonii Rhizoma Et Radix	1
Baicalin	NA	1
Bing Tang	Crystal Sugar	1
Can Sha	Feculae Bombycis	1
Che Qian Zi	Plantaginis Semen	1
Cholic Acid	NA	1
Chong Lou	Paridis Rhizoma	1
Chuan Xin Lian	Andrographis Herba	1
Cong Bai	Allium Fistulosum	1
Da Fu Pi	Arecae Pericarpium	1
Dai Mao	Carapax Eretmochelydis	1
Di Gu Pi	Lycii Cortex	1
E Bu Shi Cao	Centipedae Herba	1
He Ye	Nelumbinis Folium	1
Hu Po	Succinum	1
Hua Ju Hong	Citri Grandis Exocarpium	1
Hyodeoxycholic Acid	NA	1
Jie Zi	Sinapis Semen	1
Jin Bo	Gold Foil	1
Jing Mi	Semen Oryzae Sativae	1
Li Pi	Pericarpium Pyri Bretschneideri	1
Long Gu	Os Draconis	1
Lu Jiao Jiao	Cervi Cornus Colla	1
Lu Lu Tong	Liquidambaris Fructus	1
Mu Hu Die	Oroxyli Semen	1
Mu Li	Ostreae Concha	1
Nan Han Shui Shi	Calcitum	1
Nan Sha Shen	Adenophorae Radix	1
Pi Pa Ye	Eriobotryae Folium	1
Pian Jiang Huang	Wenyujin Rhizoma Concisum	1
Qing Ban Xia	Pinelliae Rhizoma Praeparatum Cum Alumine	1
Qing Dai	Indigo Naturalis	1
Qing Guo	Canarii Fructus	1
Ren Dong Teng	Lonicerae Japonicae Caulis	1
San Qi	Notoginseng Radix Et Rhizoma	1
Sang Ji Sheng	Taxilli Herba	1
Sang Zhi	Mori Ramulus	1
Shan Dou Gen	Sophorae Tonkinensis Radix Et Rhizoma	1
Shan Nai	Kaempferiae Rhizoma	1
Shan Yang Jiao	Naemorhedus Goral Hardwicke	1
Shan Yao	Dioscoreae Rhizoma	1
Tong Cao	Tetrapanacis Medulla	1
Wu Xi	Rhinoceros Unicornis	1
Xi Yang Shen	Panacis Quinquefolii Radix	1
Xiong Dan Fen	Fel Selenarcti Et Ursi	1
Xu Chang Qing	Cynanchi Paniculati Radix Et Rhizoma	1
Xuan Ming Fen	Natrii Sulfas Exsiccatus	1
Yin Bo	Silver Foil	1
Yin Chen	Artemisiae Scopariae Herba	1
Yu Zhu	Polygonati Odorati Rhizoma	1
Zhen Zhu Mu	Margaritifera Concha	1
Zhu Xin	Phyllostachys Nigra	1

## Sheet: Table S3
Table S3.The list of 139 pathways and 3267 genes.
Pathway	Gene symbol
Epstein-Barr virus infection	CASP3
Epstein-Barr virus infection	CD3E
Epstein-Barr virus infection	TAP1
Epstein-Barr virus infection	CDKN1A
Epstein-Barr virus infection	MAPK14
Epstein-Barr virus infection	CCNE1
Epstein-Barr virus infection	MAP2K3
Epstein-Barr virus infection	HLA-DPA1
Epstein-Barr virus infection	HLA-DQB1
Epstein-Barr virus infection	PIK3R2
Epstein-Barr virus infection	NFKB1
Epstein-Barr virus infection	IRAK4
Epstein-Barr virus infection	PIK3CA
Epstein-Barr virus infection	RELB
Epstein-Barr virus infection	PIK3CD
Epstein-Barr virus infection	CDK6
Epstein-Barr virus infection	BAK1
Epstein-Barr virus infection	ITGAL
Epstein-Barr virus infection	CDK4
Epstein-Barr virus infection	AKT2
Epstein-Barr virus infection	BTK
Epstein-Barr virus infection	CASP9
Epstein-Barr virus infection	HLA-DMB
Epstein-Barr virus infection	IFNA6
Epstein-Barr virus infection	FCER2
Epstein-Barr virus infection	CD19
Epstein-Barr virus infection	HDAC1
Epstein-Barr virus infection	MAPK13
Epstein-Barr virus infection	PSMC5
Epstein-Barr virus infection	PSMC1
Epstein-Barr virus infection	HLA-DRB5
Epstein-Barr virus infection	DDX58
Epstein-Barr virus infection	NFKBIE
Epstein-Barr virus infection	HLA-E
Epstein-Barr virus infection	HLA-F
Epstein-Barr virus infection	GADD45G
Epstein-Barr virus infection	CD3G
Epstein-Barr virus infection	CYCS
Epstein-Barr virus infection	OAS1
Epstein-Barr virus infection	TRADD
Epstein-Barr virus infection	JUN
Epstein-Barr virus infection	CALR
Epstein-Barr virus infection	RB1
Epstein-Barr virus infection	MYC
Epstein-Barr virus infection	MAPK9
Epstein-Barr virus infection	IRF9
Epstein-Barr virus infection	CD3D
Epstein-Barr virus infection	BCL2
Epstein-Barr virus infection	HLA-C
Epstein-Barr virus infection	CCND2
Epstein-Barr virus infection	BCL2L11
Epstein-Barr virus infection	IFNA7
Epstein-Barr virus infection	DDB2
Epstein-Barr virus infection	IFNA16
Epstein-Barr virus infection	BLNK
Epstein-Barr virus infection	ISG15
Epstein-Barr virus infection	FAS
Epstein-Barr virus infection	TLR2
Epstein-Barr virus infection	NFKBIA
Epstein-Barr virus infection	CDK2
Epstein-Barr virus infection	JAK3
Epstein-Barr virus infection	MAP2K4
Epstein-Barr virus infection	CCNE2
Epstein-Barr virus infection	MAPK8
Epstein-Barr virus infection	TRAF6
Epstein-Barr virus infection	IFNAR2
Epstein-Barr virus infection	RAC1
Epstein-Barr virus infection	TP53
Epstein-Barr virus infection	RIPK1
Epstein-Barr virus infection	CHUK
Epstein-Barr virus infection	IRF3
Epstein-Barr virus infection	LYN
Epstein-Barr virus infection	BID
Epstein-Barr virus infection	CCND1
Epstein-Barr virus infection	CCNA2
Epstein-Barr virus infection	EIF2AK2
Epstein-Barr virus infection	MDM2
Epstein-Barr virus infection	PLCG2
Epstein-Barr virus infection	IKBKB
Epstein-Barr virus infection	CDKN1B
Epstein-Barr virus infection	PIK3R3
Epstein-Barr virus infection	TAP2
Epstein-Barr virus infection	MAVS
Epstein-Barr virus infection	NFKB2
Epstein-Barr virus infection	CASP8
Epstein-Barr virus infection	RELA
Epstein-Barr virus infection	AKT1
Epstein-Barr virus infection	E2F3
Epstein-Barr virus infection	VIM
Epstein-Barr virus infection	CD40
Epstein-Barr virus infection	TYK2
Epstein-Barr virus infection	STAT2
Epstein-Barr virus infection	HLA-DMA
Epstein-Barr virus infection	IKBKG
Epstein-Barr virus infection	CXCL10
Epstein-Barr virus infection	TAPBP
Epstein-Barr virus infection	HLA-DRB4
Epstein-Barr virus infection	JAK1
Epstein-Barr virus infection	TAB2
Epstein-Barr virus infection	CCNA1
Epstein-Barr virus infection	GADD45B
Epstein-Barr virus infection	STAT1
Epstein-Barr virus infection	HLA-G
Epstein-Barr virus infection	TRAF3
Epstein-Barr virus infection	IRF7
Epstein-Barr virus infection	MAPK10
Epstein-Barr virus infection	TAB1
Epstein-Barr virus infection	MAPK12
Epstein-Barr virus infection	NCOR2
Epstein-Barr virus infection	TRAF2
Epstein-Barr virus infection	B2M
Epstein-Barr virus infection	HLA-DPB1
Epstein-Barr virus infection	NEDD4
Epstein-Barr virus infection	ICAM1
Epstein-Barr virus infection	HLA-A
Epstein-Barr virus infection	HLA-DRB1
Epstein-Barr virus infection	OAS2
Epstein-Barr virus infection	IRAK1
Epstein-Barr virus infection	CCND3
Epstein-Barr virus infection	BAX
Epstein-Barr virus infection	MAPK11
Epstein-Barr virus infection	HLA-DRB3
Epstein-Barr virus infection	CD44
Epstein-Barr virus infection	MAP3K14
Epstein-Barr virus infection	MAP3K7
Epstein-Barr virus infection	STAT3
Epstein-Barr virus infection	SYK
Epstein-Barr virus infection	TNF
Epstein-Barr virus infection	HLA-DQA2
Epstein-Barr virus infection	HES1
Epstein-Barr virus infection	TBK1
Epstein-Barr virus infection	TNFAIP3
Epstein-Barr virus infection	MAP2K7
Epstein-Barr virus infection	PIK3R1
Epstein-Barr virus infection	SKP2
Epstein-Barr virus infection	RUNX3
Epstein-Barr virus infection	IFNAR1
Epstein-Barr virus infection	PIK3CB
Epstein-Barr virus infection	FADD
Epstein-Barr virus infection	IFNA21
Epstein-Barr virus infection	HLA-B
Epstein-Barr virus infection	GADD45A
Epstein-Barr virus infection	IKBKE
Epstein-Barr virus infection	MAP2K6
Epstein-Barr virus infection	AKT3
Epstein-Barr virus infection	IL6
Epstein-Barr virus infection	E2F1
Epstein-Barr virus infection	APAF1
Epstein-Barr virus infection	NFKBIB
Epstein-Barr virus infection	MYD88
Epstein-Barr virus infection	HLA-DOB
Hepatitis B	CASP3
Hepatitis B	HSPG2
Hepatitis B	STAT5B
Hepatitis B	CDKN1A
Hepatitis B	PRKCA
Hepatitis B	MAPK14
Hepatitis B	CCNE1
Hepatitis B	MAP2K3
Hepatitis B	CREBBP
Hepatitis B	PCNA
Hepatitis B	IRAK4
Hepatitis B	NFKB1
Hepatitis B	PIK3R2
Hepatitis B	PIK3CA
Hepatitis B	PIK3CD
Hepatitis B	TLR4
Hepatitis B	ATF4
Hepatitis B	NRAS
Hepatitis B	AKT2
Hepatitis B	CASP9
Hepatitis B	NFATC1
Hepatitis B	IFNA6
Hepatitis B	EGR2
Hepatitis B	DDX3X
Hepatitis B	BAD
Hepatitis B	CXCL8
Hepatitis B	PTK2B
Hepatitis B	MAPK13
Hepatitis B	DDX58
Hepatitis B	ATF6B
Hepatitis B	CYCS
Hepatitis B	CREB3
Hepatitis B	TGFBR2
Hepatitis B	JUN
Hepatitis B	RB1
Hepatitis B	NFATC3
Hepatitis B	MYC
Hepatitis B	MAPK9
Hepatitis B	TGFB3
Hepatitis B	BCL2
Hepatitis B	IFNA7
Hepatitis B	DDB2
Hepatitis B	TICAM2
Hepatitis B	STAT4
Hepatitis B	KRAS
Hepatitis B	IFNA16
Hepatitis B	ELK1
Hepatitis B	MAP2K2
Hepatitis B	FAS
Hepatitis B	TLR2
Hepatitis B	ARAF
Hepatitis B	NFKBIA
Hepatitis B	YWHAZ
Hepatitis B	IFIH1
Hepatitis B	JAK3
Hepatitis B	CDK2
Hepatitis B	MAP2K4
Hepatitis B	TIRAP
Hepatitis B	MAPK8
Hepatitis B	EP300
Hepatitis B	CCNE2
Hepatitis B	CREB3L2
Hepatitis B	TRAF6
Hepatitis B	RAF1
Hepatitis B	TP53
Hepatitis B	MAP2K1
Hepatitis B	CHUK
Hepatitis B	IRF3
Hepatitis B	BID
Hepatitis B	TLR3
Hepatitis B	CCNA2
Hepatitis B	PRKCG
Hepatitis B	IKBKB
Hepatitis B	PIK3R3
Hepatitis B	VDAC3
Hepatitis B	MAVS
Hepatitis B	CASP8
Hepatitis B	RELA
Hepatitis B	ATF2
Hepatitis B	CASP10
Hepatitis B	SOS2
Hepatitis B	AKT1
Hepatitis B	E2F3
Hepatitis B	YWHAQ
Hepatitis B	CREB3L1
Hepatitis B	NFATC2
Hepatitis B	TYK2
Hepatitis B	STAT2
Hepatitis B	SMAD3
Hepatitis B	IKBKG
Hepatitis B	JAK1
Hepatitis B	PRKCB
Hepatitis B	TAB2
Hepatitis B	STAT6
Hepatitis B	CCNA1
Hepatitis B	STAT1
Hepatitis B	IRF7
Hepatitis B	TRAF3
Hepatitis B	TICAM1
Hepatitis B	MAPK10
Hepatitis B	MAPK1
Hepatitis B	TAB1
Hepatitis B	SMAD4
Hepatitis B	MAPK12
Hepatitis B	MMP9
Hepatitis B	BRAF
Hepatitis B	TGFBR1
Hepatitis B	CREB5
Hepatitis B	TGFB2
Hepatitis B	SRC
Hepatitis B	IRAK1
Hepatitis B	BAX
Hepatitis B	MAPK11
Hepatitis B	JAK2
Hepatitis B	CREB1
Hepatitis B	MAP3K7
Hepatitis B	STAT3
Hepatitis B	MAP3K1
Hepatitis B	TGFB1
Hepatitis B	TNF
Hepatitis B	TBK1
Hepatitis B	CREB3L4
Hepatitis B	MAP2K7
Hepatitis B	SOS1
Hepatitis B	PIK3R1
Hepatitis B	IFNAR1
Hepatitis B	FOS
Hepatitis B	PIK3CB
Hepatitis B	FADD
Hepatitis B	MAPK3
Hepatitis B	IFNA21
Hepatitis B	GRB2
Hepatitis B	IKBKE
Hepatitis B	BIRC5
Hepatitis B	MAP2K6
Hepatitis B	AKT3
Hepatitis B	IL6
Hepatitis B	E2F1
Hepatitis B	STAT5A
Hepatitis B	APAF1
Hepatitis B	MYD88
Hepatitis B	HRAS
Hepatitis B	DDB1
Hepatitis B	YWHAB
Hepatitis C	CASP3
Hepatitis C	RXRA
Hepatitis C	EGF
Hepatitis C	LDLR
Hepatitis C	PPP2CB
Hepatitis C	CDKN1A
Hepatitis C	YWHAE
Hepatitis C	PPP2R1B
Hepatitis C	PIAS1
Hepatitis C	CTNNB1
Hepatitis C	PIK3R2
Hepatitis C	NFKB1
Hepatitis C	PIK3CA
Hepatitis C	CLDN4
Hepatitis C	PIK3CD
Hepatitis C	PPP2R2B
Hepatitis C	CDK6
Hepatitis C	BAK1
Hepatitis C	NRAS
Hepatitis C	CLDN9
Hepatitis C	CDK4
Hepatitis C	AKT2
Hepatitis C	CASP9
Hepatitis C	CLDN6
Hepatitis C	IFNA6
Hepatitis C	BAD
Hepatitis C	TNFRSF1A
Hepatitis C	GSK3B
Hepatitis C	PPP2R2C
Hepatitis C	DDX58
Hepatitis C	CLDN15
Hepatitis C	CYCS
Hepatitis C	NR1H3
Hepatitis C	OAS1
Hepatitis C	TRADD
Hepatitis C	CFLAR
Hepatitis C	CLDN11
Hepatitis C	RB1
Hepatitis C	MYC
Hepatitis C	IRF9
Hepatitis C	IFNA7
Hepatitis C	CLDN7
Hepatitis C	KRAS
Hepatitis C	IFNA16
Hepatitis C	MAP2K2
Hepatitis C	EGFR
Hepatitis C	FAS
Hepatitis C	ARAF
Hepatitis C	NFKBIA
Hepatitis C	YWHAZ
Hepatitis C	CDK2
Hepatitis C	TRAF6
Hepatitis C	IFNAR2
Hepatitis C	RAF1
Hepatitis C	EIF2AK3
Hepatitis C	MAP2K1
Hepatitis C	TP53
Hepatitis C	RIPK1
Hepatitis C	PPP2R2A
Hepatitis C	CHUK
Hepatitis C	IRF3
Hepatitis C	BID
Hepatitis C	CCND1
Hepatitis C	TLR3
Hepatitis C	EIF2AK2
Hepatitis C	PPP2R1A
Hepatitis C	IKBKB
Hepatitis C	PIK3R3
Hepatitis C	MAVS
Hepatitis C	IFIT1
Hepatitis C	CASP8
Hepatitis C	RELA
Hepatitis C	MX1
Hepatitis C	SOS2
Hepatitis C	AKT1
Hepatitis C	E2F3
Hepatitis C	YWHAQ
Hepatitis C	TYK2
Hepatitis C	STAT2
Hepatitis C	YWHAG
Hepatitis C	SOCS3
Hepatitis C	PPP2CA
Hepatitis C	IKBKG
Hepatitis C	CXCL10
Hepatitis C	JAK1
Hepatitis C	STAT1
Hepatitis C	TRAF3
Hepatitis C	IRF7
Hepatitis C	TICAM1
Hepatitis C	SCARB1
Hepatitis C	MAPK1
Hepatitis C	PPP2R2D
Hepatitis C	CLDN19
Hepatitis C	CLDN1
Hepatitis C	BRAF
Hepatitis C	TRAF2
Hepatitis C	OAS2
Hepatitis C	BAX
Hepatitis C	CLDN3
Hepatitis C	STAT3
Hepatitis C	TNF
Hepatitis C	TBK1
Hepatitis C	SOS1
Hepatitis C	PIK3R1
Hepatitis C	PPARA
Hepatitis C	IFNAR1
Hepatitis C	PIK3CB
Hepatitis C	FADD
Hepatitis C	MAPK3
Hepatitis C	IFNA21
Hepatitis C	GRB2
Hepatitis C	IKBKE
Hepatitis C	AKT3
Hepatitis C	E2F1
Hepatitis C	EIF2S1
Hepatitis C	APAF1
Hepatitis C	CD81
Hepatitis C	YWHAH
Hepatitis C	HRAS
Hepatitis C	OCLN
Hepatitis C	YWHAB
Herpes simplex virus 1 infection	TSC2
Herpes simplex virus 1 infection	CCL2
Herpes simplex virus 1 infection	TAP1
Herpes simplex virus 1 infection	PVRL1
Herpes simplex virus 1 infection	PIK3CA
Herpes simplex virus 1 infection	PIK3CD
Herpes simplex virus 1 infection	PPP1CA
Herpes simplex virus 1 infection	BAK1
Herpes simplex virus 1 infection	AKT2
Herpes simplex virus 1 infection	CASP9
Herpes simplex virus 1 infection	HLA-DMB
Herpes simplex virus 1 infection	IFNA6
Herpes simplex virus 1 infection	BAD
Herpes simplex virus 1 infection	BST2
Herpes simplex virus 1 infection	LTA
Herpes simplex virus 1 infection	DDX58
Herpes simplex virus 1 infection	HLA-E
Herpes simplex virus 1 infection	CARD9
Herpes simplex virus 1 infection	C5
Herpes simplex virus 1 infection	CYCS
Herpes simplex virus 1 infection	TRADD
Herpes simplex virus 1 infection	CALR
Herpes simplex virus 1 infection	IFNA7
Herpes simplex virus 1 infection	IFNGR2
Herpes simplex virus 1 infection	FAS
Herpes simplex virus 1 infection	TLR2
Herpes simplex virus 1 infection	IFIH1
Herpes simplex virus 1 infection	TMEM173
Herpes simplex virus 1 infection	TRAF6
Herpes simplex virus 1 infection	IFNAR2
Herpes simplex virus 1 infection	EIF2AK3
Herpes simplex virus 1 infection	CHUK
Herpes simplex virus 1 infection	BCL2L1
Herpes simplex virus 1 infection	BID
Herpes simplex virus 1 infection	TLR3
Herpes simplex virus 1 infection	EIF2AK2
Herpes simplex virus 1 infection	TAP2
Herpes simplex virus 1 infection	TLR9
Herpes simplex virus 1 infection	MAVS
Herpes simplex virus 1 infection	CASP8
Herpes simplex virus 1 infection	RELA
Herpes simplex virus 1 infection	TYK2
Herpes simplex virus 1 infection	STAT2
Herpes simplex virus 1 infection	HLA-DMA
Herpes simplex virus 1 infection	IKBKG
Herpes simplex virus 1 infection	JAK1
Herpes simplex virus 1 infection	EIF2B1
Herpes simplex virus 1 infection	STAT1
Herpes simplex virus 1 infection	PPP1CB
Herpes simplex virus 1 infection	TICAM1
Herpes simplex virus 1 infection	TRAF3
Herpes simplex virus 1 infection	TRAF2
Herpes simplex virus 1 infection	B2M
Herpes simplex virus 1 infection	HLA-DPB1
Herpes simplex virus 1 infection	SRC
Herpes simplex virus 1 infection	HLA-A
Herpes simplex virus 1 infection	IRAK1
Herpes simplex virus 1 infection	BAX
Herpes simplex virus 1 infection	PTPN11
Herpes simplex virus 1 infection	HLA-DRB3
Herpes simplex virus 1 infection	MAP3K7
Herpes simplex virus 1 infection	PIK3R1
Herpes simplex virus 1 infection	FADD
Herpes simplex virus 1 infection	IFNA21
Herpes simplex virus 1 infection	AKT3
Herpes simplex virus 1 infection	IL6
Herpes simplex virus 1 infection	PML
Herpes simplex virus 1 infection	APAF1
Herpes simplex virus 1 infection	TNFSF14
Herpes simplex virus 1 infection	MYD88
Herpes simplex virus 1 infection	HLA-DOB
Herpes simplex virus 1 infection	CASP3
Herpes simplex virus 1 infection	CCL5
Herpes simplex virus 1 infection	BIRC2
Herpes simplex virus 1 infection	HLA-DPA1
Herpes simplex virus 1 infection	TNFRSF14
Herpes simplex virus 1 infection	HLA-DQB1
Herpes simplex virus 1 infection	PIK3R2
Herpes simplex virus 1 infection	NFKB1
Herpes simplex virus 1 infection	ITGB3
Herpes simplex virus 1 infection	IRAK4
Herpes simplex virus 1 infection	IFNGR1
Herpes simplex virus 1 infection	C3
Herpes simplex virus 1 infection	RHEB
Herpes simplex virus 1 infection	TNFRSF1A
Herpes simplex virus 1 infection	HLA-DRB5
Herpes simplex virus 1 infection	HLA-F
Herpes simplex virus 1 infection	OAS1
Herpes simplex virus 1 infection	IRF9
Herpes simplex virus 1 infection	BCL2
Herpes simplex virus 1 infection	HLA-C
Herpes simplex virus 1 infection	IFNA16
Herpes simplex virus 1 infection	TSC1
Herpes simplex virus 1 infection	NFKBIA
Herpes simplex virus 1 infection	MTOR
Herpes simplex virus 1 infection	TP53
Herpes simplex virus 1 infection	IRF3
Herpes simplex virus 1 infection	IL1B
Herpes simplex virus 1 infection	IKBKB
Herpes simplex virus 1 infection	PIK3R3
Herpes simplex virus 1 infection	POU2F2
Herpes simplex virus 1 infection	AKT1
Herpes simplex virus 1 infection	BIRC3
Herpes simplex virus 1 infection	POU2F1
Herpes simplex virus 1 infection	IL12B
Herpes simplex virus 1 infection	SRSF1
Herpes simplex virus 1 infection	SOCS3
Herpes simplex virus 1 infection	TAPBP
Herpes simplex virus 1 infection	HLA-DRB4
Herpes simplex virus 1 infection	DAXX
Herpes simplex virus 1 infection	TAB2
Herpes simplex virus 1 infection	EIF4EBP1
Herpes simplex virus 1 infection	HLA-G
Herpes simplex virus 1 infection	IRF7
Herpes simplex virus 1 infection	TAB1
Herpes simplex virus 1 infection	PPP1CC
Herpes simplex virus 1 infection	HLA-DRB1
Herpes simplex virus 1 infection	OAS2
Herpes simplex virus 1 infection	JAK2
Herpes simplex virus 1 infection	SYK
Herpes simplex virus 1 infection	TNF
Herpes simplex virus 1 infection	HLA-DQA2
Herpes simplex virus 1 infection	TBK1
Herpes simplex virus 1 infection	ITGA5
Herpes simplex virus 1 infection	IFNAR1
Herpes simplex virus 1 infection	PIK3CB
Herpes simplex virus 1 infection	CD74
Herpes simplex virus 1 infection	HLA-B
Herpes simplex virus 1 infection	IKBKE
Herpes simplex virus 1 infection	EIF2S1
Human T-cell leukemia virus 1 infection	POLB
Human T-cell leukemia virus 1 infection	IL15RA
Human T-cell leukemia virus 1 infection	CD3E
Human T-cell leukemia virus 1 infection	XIAP
Human T-cell leukemia virus 1 infection	STAT5B
Human T-cell leukemia virus 1 infection	CDKN1A
Human T-cell leukemia virus 1 infection	CCNE1
Human T-cell leukemia virus 1 infection	CDKN2C
Human T-cell leukemia virus 1 infection	CREBBP
Human T-cell leukemia virus 1 infection	HLA-DPA1
Human T-cell leukemia virus 1 infection	ANAPC1
Human T-cell leukemia virus 1 infection	MMP7
Human T-cell leukemia virus 1 infection	HLA-DQB1
Human T-cell leukemia virus 1 infection	ZFP36
Human T-cell leukemia virus 1 infection	NFKB1
Human T-cell leukemia virus 1 infection	PIK3R2
Human T-cell leukemia virus 1 infection	ANAPC11
Human T-cell leukemia virus 1 infection	DLG1
Human T-cell leukemia virus 1 infection	PIK3CA
Human T-cell leukemia virus 1 infection	ANAPC10
Human T-cell leukemia virus 1 infection	ADCY3
Human T-cell leukemia virus 1 infection	RELB
Human T-cell leukemia virus 1 infection	PIK3CD
Human T-cell leukemia virus 1 infection	TLN2
Human T-cell leukemia virus 1 infection	PRKACB
Human T-cell leukemia virus 1 infection	ITGAL
Human T-cell leukemia virus 1 infection	ATF4
Human T-cell leukemia virus 1 infection	NRAS
Human T-cell leukemia virus 1 infection	AKT2
Human T-cell leukemia virus 1 infection	CDK4
Human T-cell leukemia virus 1 infection	HLA-DMB
Human T-cell leukemia virus 1 infection	SLC25A5
Human T-cell leukemia virus 1 infection	NFATC1
Human T-cell leukemia virus 1 infection	EGR2
Human T-cell leukemia virus 1 infection	ITGB2
Human T-cell leukemia virus 1 infection	SMAD2
Human T-cell leukemia virus 1 infection	ADCY8
Human T-cell leukemia virus 1 infection	TNFRSF1A
Human T-cell leukemia virus 1 infection	PPP3CC
Human T-cell leukemia virus 1 infection	CHEK2
Human T-cell leukemia virus 1 infection	NRP1
Human T-cell leukemia virus 1 infection	FOSL1
Human T-cell leukemia virus 1 infection	LTA
Human T-cell leukemia virus 1 infection	HLA-DRB5
Human T-cell leukemia virus 1 infection	ANAPC5
Human T-cell leukemia virus 1 infection	KAT2B
Human T-cell leukemia virus 1 infection	ATF6B
Human T-cell leukemia virus 1 infection	EGR1
Human T-cell leukemia virus 1 infection	TLN1
Human T-cell leukemia virus 1 infection	HLA-F
Human T-cell leukemia virus 1 infection	HLA-E
Human T-cell leukemia virus 1 infection	CD3G
Human T-cell leukemia virus 1 infection	CHEK1
Human T-cell leukemia virus 1 infection	CREB3
Human T-cell leukemia virus 1 infection	PPP3CB
Human T-cell leukemia virus 1 infection	TGFBR2
Human T-cell leukemia virus 1 infection	LTBR
Human T-cell leukemia virus 1 infection	JUN
Human T-cell leukemia virus 1 infection	CALR
Human T-cell leukemia virus 1 infection	RB1
Human T-cell leukemia virus 1 infection	NFATC3
Human T-cell leukemia virus 1 infection	MYC
Human T-cell leukemia virus 1 infection	MAPK9
Human T-cell leukemia virus 1 infection	TGFB3
Human T-cell leukemia virus 1 infection	CD3D
Human T-cell leukemia virus 1 infection	ATR
Human T-cell leukemia virus 1 infection	HLA-C
Human T-cell leukemia virus 1 infection	CCND2
Human T-cell leukemia virus 1 infection	KRAS
Human T-cell leukemia virus 1 infection	ELK1
Human T-cell leukemia virus 1 infection	CDC26
Human T-cell leukemia virus 1 infection	MAP2K2
Human T-cell leukemia virus 1 infection	IL1R1
Human T-cell leukemia virus 1 infection	ETS2
Human T-cell leukemia virus 1 infection	CDC27
Human T-cell leukemia virus 1 infection	NFKBIA
Human T-cell leukemia virus 1 infection	FDPS
Human T-cell leukemia virus 1 infection	PPP3R1
Human T-cell leukemia virus 1 infection	CDK2
Human T-cell leukemia virus 1 infection	CCNB2
Human T-cell leukemia virus 1 infection	JAK3
Human T-cell leukemia virus 1 infection	MAP2K4
Human T-cell leukemia virus 1 infection	CDKN2A
Human T-cell leukemia virus 1 infection	EP300
Human T-cell leukemia virus 1 infection	CREB3L2
Human T-cell leukemia virus 1 infection	ELK4
Human T-cell leukemia virus 1 infection	CCNE2
Human T-cell leukemia virus 1 infection	MAPK8
Human T-cell leukemia virus 1 infection	CD4
Human T-cell leukemia virus 1 infection	IL15
Human T-cell leukemia virus 1 infection	SLC2A1
Human T-cell leukemia virus 1 infection	PTTG1
Human T-cell leukemia virus 1 infection	MAP2K1
Human T-cell leukemia virus 1 infection	TP53
Human T-cell leukemia virus 1 infection	CHUK
Human T-cell leukemia virus 1 infection	BCL2L1
Human T-cell leukemia virus 1 infection	PRKACA
Human T-cell leukemia virus 1 infection	CCND1
Human T-cell leukemia virus 1 infection	CCNA2
Human T-cell leukemia virus 1 infection	ADCY2
Human T-cell leukemia virus 1 infection	IKBKB
Human T-cell leukemia virus 1 infection	VDAC3
Human T-cell leukemia virus 1 infection	PIK3R3
Human T-cell leukemia virus 1 infection	ANAPC7
Human T-cell leukemia virus 1 infection	NFKB2
Human T-cell leukemia virus 1 infection	ATF2
Human T-cell leukemia virus 1 infection	SPI1
Human T-cell leukemia virus 1 infection	RELA
Human T-cell leukemia virus 1 infection	MAP3K3
Human T-cell leukemia virus 1 infection	AKT1
Human T-cell leukemia virus 1 infection	TNFRSF13C
Human T-cell leukemia virus 1 infection	CDC20
Human T-cell leukemia virus 1 infection	ADCY1
Human T-cell leukemia virus 1 infection	VDAC2
Human T-cell leukemia virus 1 infection	E2F3
Human T-cell leukemia virus 1 infection	CREB3L1
Human T-cell leukemia virus 1 infection	NFATC2
Human T-cell leukemia virus 1 infection	CD40
Human T-cell leukemia virus 1 infection	CDC23
Human T-cell leukemia virus 1 infection	HLA-DMA
Human T-cell leukemia virus 1 infection	SMAD3
Human T-cell leukemia virus 1 infection	MSX2
Human T-cell leukemia virus 1 infection	IKBKG
Human T-cell leukemia virus 1 infection	HLA-DRB4
Human T-cell leukemia virus 1 infection	CDC16
Human T-cell leukemia virus 1 infection	JAK1
Human T-cell leukemia virus 1 infection	MAD2L1
Human T-cell leukemia virus 1 infection	CCNA1
Human T-cell leukemia virus 1 infection	SRF
Human T-cell leukemia virus 1 infection	HLA-G
Human T-cell leukemia virus 1 infection	MAPK1
Human T-cell leukemia virus 1 infection	MAPK10
Human T-cell leukemia virus 1 infection	SMAD4
Human T-cell leukemia virus 1 infection	SLC25A6
Human T-cell leukemia virus 1 infection	CDKN2B
Human T-cell leukemia virus 1 infection	TBP
Human T-cell leukemia virus 1 infection	TCF3
Human T-cell leukemia virus 1 infection	TGFBR1
Human T-cell leukemia virus 1 infection	B2M
Human T-cell leukemia virus 1 infection	CREB5
Human T-cell leukemia virus 1 infection	TGFB2
Human T-cell leukemia virus 1 infection	ETS1
Human T-cell leukemia virus 1 infection	HLA-DPB1
Human T-cell leukemia virus 1 infection	HLA-A
Human T-cell leukemia virus 1 infection	ICAM1
Human T-cell leukemia virus 1 infection	HLA-DRB1
Human T-cell leukemia virus 1 infection	PTEN
Human T-cell leukemia virus 1 infection	CCND3
Human T-cell leukemia virus 1 infection	BAX
Human T-cell leukemia virus 1 infection	IL1R2
Human T-cell leukemia virus 1 infection	HLA-DRB3
Human T-cell leukemia virus 1 infection	CREB1
Human T-cell leukemia virus 1 infection	MAP3K14
Human T-cell leukemia virus 1 infection	MAP3K1
Human T-cell leukemia virus 1 infection	TGFB1
Human T-cell leukemia virus 1 infection	TNF
Human T-cell leukemia virus 1 infection	HLA-DQA2
Human T-cell leukemia virus 1 infection	PPP3CA
Human T-cell leukemia virus 1 infection	MSX1
Human T-cell leukemia virus 1 infection	CREB3L4
Human T-cell leukemia virus 1 infection	LCK
Human T-cell leukemia virus 1 infection	PIK3R1
Human T-cell leukemia virus 1 infection	ANAPC2
Human T-cell leukemia virus 1 infection	CSF2
Human T-cell leukemia virus 1 infection	IL2RB
Human T-cell leukemia virus 1 infection	FOS
Human T-cell leukemia virus 1 infection	PIK3CB
Human T-cell leukemia virus 1 infection	MAPK3
Human T-cell leukemia virus 1 infection	CRTC2
Human T-cell leukemia virus 1 infection	HLA-B
Human T-cell leukemia virus 1 infection	TERT
Human T-cell leukemia virus 1 infection	IL6
Human T-cell leukemia virus 1 infection	AKT3
Human T-cell leukemia virus 1 infection	E2F1
Human T-cell leukemia virus 1 infection	ATM
Human T-cell leukemia virus 1 infection	STAT5A
Human T-cell leukemia virus 1 infection	HLA-DOB
Human T-cell leukemia virus 1 infection	HRAS
Human T-cell leukemia virus 1 infection	ANAPC4
Human cytomegalovirus infection	CASP3
Human cytomegalovirus infection	TSC2
Human cytomegalovirus infection	CCL2
Human cytomegalovirus infection	CX3CL1
Human cytomegalovirus infection	TAP1
Human cytomegalovirus infection	GNB1
Human cytomegalovirus infection	CDKN1A
Human cytomegalovirus infection	ITPR2
Human cytomegalovirus infection	PRKCA
Human cytomegalovirus infection	CCL5
Human cytomegalovirus infection	MAPK14
Human cytomegalovirus infection	CALM2
Human cytomegalovirus infection	CTNNB1
Human cytomegalovirus infection	ITGB3
Human cytomegalovirus infection	NFKB1
Human cytomegalovirus infection	PIK3R2
Human cytomegalovirus infection	PIK3CA
Human cytomegalovirus infection	ADCY3
Human cytomegalovirus infection	PIK3CD
Human cytomegalovirus infection	IL10RB
Human cytomegalovirus infection	CDK6
Human cytomegalovirus infection	PRKACB
Human cytomegalovirus infection	BAK1
Human cytomegalovirus infection	ATF4
Human cytomegalovirus infection	NRAS
Human cytomegalovirus infection	CDK4
Human cytomegalovirus infection	AKT2
Human cytomegalovirus infection	CASP9
Human cytomegalovirus infection	VEGFA
Human cytomegalovirus infection	NFATC1
Human cytomegalovirus infection	IFNA6
Human cytomegalovirus infection	RHEB
Human cytomegalovirus infection	GNAI1
Human cytomegalovirus infection	CRK
Human cytomegalovirus infection	ADCY8
Human cytomegalovirus infection	GNG10
Human cytomegalovirus infection	CXCL8
Human cytomegalovirus infection	TNFRSF1A
Human cytomegalovirus infection	PTK2B
Human cytomegalovirus infection	GSK3B
Human cytomegalovirus infection	MAPK13
Human cytomegalovirus infection	PPP3CC
Human cytomegalovirus infection	ROCK1
Human cytomegalovirus infection	ATF6B
Human cytomegalovirus infection	HLA-E
Human cytomegalovirus infection	HLA-F
Human cytomegalovirus infection	GNGT1
Human cytomegalovirus infection	CALM3
Human cytomegalovirus infection	CYCS
Human cytomegalovirus infection	CREB3
Human cytomegalovirus infection	PPP3CB
Human cytomegalovirus infection	TRADD
Human cytomegalovirus infection	CALR
Human cytomegalovirus infection	RB1
Human cytomegalovirus infection	RAC2
Human cytomegalovirus infection	NFATC3
Human cytomegalovirus infection	MYC
Human cytomegalovirus infection	CCL4
Human cytomegalovirus infection	HLA-C
Human cytomegalovirus infection	PLCB2
Human cytomegalovirus infection	IFNA7
Human cytomegalovirus infection	ROCK2
Human cytomegalovirus infection	CALM1
Human cytomegalovirus infection	KRAS
Human cytomegalovirus infection	IFNA16
Human cytomegalovirus infection	ELK1
Human cytomegalovirus infection	PLCB1
Human cytomegalovirus infection	MAP2K2
Human cytomegalovirus infection	EGFR
Human cytomegalovirus infection	FAS
Human cytomegalovirus infection	GNAS
Human cytomegalovirus infection	IL1R1
Human cytomegalovirus infection	TSC1
Human cytomegalovirus infection	ITPR1
Human cytomegalovirus infection	NFKBIA
Human cytomegalovirus infection	PPP3R1
Human cytomegalovirus infection	CALML6
Human cytomegalovirus infection	GNAQ
Human cytomegalovirus infection	CDKN2A
Human cytomegalovirus infection	TMEM173
Human cytomegalovirus infection	CREB3L2
Human cytomegalovirus infection	GNG11
Human cytomegalovirus infection	MTOR
Human cytomegalovirus infection	GNG3
Human cytomegalovirus infection	RAF1
Human cytomegalovirus infection	CALML4
Human cytomegalovirus infection	RAC1
Human cytomegalovirus infection	TP53
Human cytomegalovirus infection	MAP2K1
Human cytomegalovirus infection	RIPK1
Human cytomegalovirus infection	CHUK
Human cytomegalovirus infection	PTGER2
Human cytomegalovirus infection	IRF3
Human cytomegalovirus infection	BID
Human cytomegalovirus infection	PRKACA
Human cytomegalovirus infection	PDGFRA
Human cytomegalovirus infection	IL1B
Human cytomegalovirus infection	CRKL
Human cytomegalovirus infection	CCND1
Human cytomegalovirus infection	MDM2
Human cytomegalovirus infection	PRKCG
Human cytomegalovirus infection	ADCY2
Human cytomegalovirus infection	IKBKB
Human cytomegalovirus infection	PIK3R3
Human cytomegalovirus infection	TAP2
Human cytomegalovirus infection	CCL3
Human cytomegalovirus infection	CASP8
Human cytomegalovirus infection	ATF2
Human cytomegalovirus infection	RELA
Human cytomegalovirus infection	GNG5
Human cytomegalovirus infection	SOS2
Human cytomegalovirus infection	AKT1
Human cytomegalovirus infection	CXCR2
Human cytomegalovirus infection	E2F3
Human cytomegalovirus infection	ADCY1
Human cytomegalovirus infection	CREB3L1
Human cytomegalovirus infection	NFATC2
Human cytomegalovirus infection	ITPR3
Human cytomegalovirus infection	GNG2
Human cytomegalovirus infection	TAPBP
Human cytomegalovirus infection	IKBKG
Human cytomegalovirus infection	PTGS2
Human cytomegalovirus infection	JAK1
Human cytomegalovirus infection	PRKCB
Human cytomegalovirus infection	EIF4EBP1
Human cytomegalovirus infection	HLA-G
Human cytomegalovirus infection	RPS6KB1
Human cytomegalovirus infection	MAPK1
Human cytomegalovirus infection	MAPK12
Human cytomegalovirus infection	TRAF2
Human cytomegalovirus infection	B2M
Human cytomegalovirus infection	CREB5
Human cytomegalovirus infection	SRC
Human cytomegalovirus infection	HLA-A
Human cytomegalovirus infection	CCR1
Human cytomegalovirus infection	CALML5
Human cytomegalovirus infection	GNGT2
Human cytomegalovirus infection	BAX
Human cytomegalovirus infection	MAPK11
Human cytomegalovirus infection	CXCL12
Human cytomegalovirus infection	CREB1
Human cytomegalovirus infection	STAT3
Human cytomegalovirus infection	CCL3L1
Human cytomegalovirus infection	SP1
Human cytomegalovirus infection	RPS6KB2
Human cytomegalovirus infection	TNF
Human cytomegalovirus infection	PPP3CA
Human cytomegalovirus infection	PXN
Human cytomegalovirus infection	CREB3L4
Human cytomegalovirus infection	TBK1
Human cytomegalovirus infection	RHOA
Human cytomegalovirus infection	SOS1
Human cytomegalovirus infection	PIK3R1
Human cytomegalovirus infection	PTK2
Human cytomegalovirus infection	IL6R
Human cytomegalovirus infection	BCAR1
Human cytomegalovirus infection	PIK3CB
Human cytomegalovirus infection	FADD
Human cytomegalovirus infection	IL10RA
Human cytomegalovirus infection	MAPK3
Human cytomegalovirus infection	IFNA21
Human cytomegalovirus infection	GRB2
Human cytomegalovirus infection	HLA-B
Human cytomegalovirus infection	CXCR4
Human cytomegalovirus infection	MAP2K6
Human cytomegalovirus infection	AKT3
Human cytomegalovirus infection	IL6
Human cytomegalovirus infection	E2F1
Human cytomegalovirus infection	ITGAV
Human cytomegalovirus infection	HRAS
Human cytomegalovirus infection	CCR5
Human immunodeficiency virus 1 infection	CASP3
Human immunodeficiency virus 1 infection	FBXW11
Human immunodeficiency virus 1 infection	CUL4A
Human immunodeficiency virus 1 infection	CD3E
Human immunodeficiency virus 1 infection	CUL4B
Human immunodeficiency virus 1 infection	TAP1
Human immunodeficiency virus 1 infection	GNB1
Human immunodeficiency virus 1 infection	CUL1
Human immunodeficiency virus 1 infection	ITPR2
Human immunodeficiency virus 1 infection	CCNB1
Human immunodeficiency virus 1 infection	PRKCA
Human immunodeficiency virus 1 infection	MAPK14
Human immunodeficiency virus 1 infection	MAP2K3
Human immunodeficiency virus 1 infection	CALM2
Human immunodeficiency virus 1 infection	WEE1
Human immunodeficiency virus 1 infection	IRAK4
Human immunodeficiency virus 1 infection	NFKB1
Human immunodeficiency virus 1 infection	PIK3R2
Human immunodeficiency virus 1 infection	PIK3CA
Human immunodeficiency virus 1 infection	PIK3CD
Human immunodeficiency virus 1 infection	TLR4
Human immunodeficiency virus 1 infection	APOBEC3G
Human immunodeficiency virus 1 infection	BAK1
Human immunodeficiency virus 1 infection	NRAS
Human immunodeficiency virus 1 infection	AKT2
Human immunodeficiency virus 1 infection	CASP9
Human immunodeficiency virus 1 infection	NFATC1
Human immunodeficiency virus 1 infection	CDK1
Human immunodeficiency virus 1 infection	IFNA6
Human immunodeficiency virus 1 infection	GNAI1
Human immunodeficiency virus 1 infection	BAD
Human immunodeficiency virus 1 infection	PLCG1
Human immunodeficiency virus 1 infection	CRK
Human immunodeficiency virus 1 infection	LIMK1
Human immunodeficiency virus 1 infection	GNG10
Human immunodeficiency virus 1 infection	TNFRSF1A
Human immunodeficiency virus 1 infection	BST2
Human immunodeficiency virus 1 infection	PTK2B
Human immunodeficiency virus 1 infection	MAPK13
Human immunodeficiency virus 1 infection	PPP3CC
Human immunodeficiency virus 1 infection	HLA-E
Human immunodeficiency virus 1 infection	HLA-F
Human immunodeficiency virus 1 infection	CD3G
Human immunodeficiency virus 1 infection	GNGT1
Human immunodeficiency virus 1 infection	CALM3
Human immunodeficiency virus 1 infection	CHEK1
Human immunodeficiency virus 1 infection	CYCS
Human immunodeficiency virus 1 infection	PPP3CB
Human immunodeficiency virus 1 infection	TRADD
Human immunodeficiency virus 1 infection	CALR
Human immunodeficiency virus 1 infection	JUN
Human immunodeficiency virus 1 infection	RAC2
Human immunodeficiency virus 1 infection	NFATC3
Human immunodeficiency virus 1 infection	MAPK9
Human immunodeficiency virus 1 infection	PAK2
Human immunodeficiency virus 1 infection	ATR
Human immunodeficiency virus 1 infection	CD3D
Human immunodeficiency virus 1 infection	BCL2
Human immunodeficiency virus 1 infection	HLA-C
Human immunodeficiency virus 1 infection	IFNA7
Human immunodeficiency virus 1 infection	PAK1
Human immunodeficiency virus 1 infection	CALM1
Human immunodeficiency virus 1 infection	ELOC
Human immunodeficiency virus 1 infection	KRAS
Human immunodeficiency virus 1 infection	IFNA16
Human immunodeficiency virus 1 infection	MAP2K2
Human immunodeficiency virus 1 infection	FAS
Human immunodeficiency virus 1 infection	TLR2
Human immunodeficiency virus 1 infection	NFKBIA
Human immunodeficiency virus 1 infection	ITPR1
Human immunodeficiency virus 1 infection	CALML6
Human immunodeficiency virus 1 infection	PPP3R1
Human immunodeficiency virus 1 infection	GNAQ
Human immunodeficiency virus 1 infection	CCNB2
Human immunodeficiency virus 1 infection	TMEM173
Human immunodeficiency virus 1 infection	MAPK8
Human immunodeficiency virus 1 infection	TRAF6
Human immunodeficiency virus 1 infection	CD4
Human immunodeficiency virus 1 infection	GNG11
Human immunodeficiency virus 1 infection	MTOR
Human immunodeficiency virus 1 infection	GNG3
Human immunodeficiency virus 1 infection	RAF1
Human immunodeficiency virus 1 infection	CALML4
Human immunodeficiency virus 1 infection	RAC1
Human immunodeficiency virus 1 infection	MAP2K1
Human immunodeficiency virus 1 infection	RIPK1
Human immunodeficiency virus 1 infection	CHUK
Human immunodeficiency virus 1 infection	IRF3
Human immunodeficiency virus 1 infection	BCL2L1
Human immunodeficiency virus 1 infection	AP1B1
Human immunodeficiency virus 1 infection	BID
Human immunodeficiency virus 1 infection	CRKL
Human immunodeficiency virus 1 infection	PRKCG
Human immunodeficiency virus 1 infection	PLCG2
Human immunodeficiency virus 1 infection	IKBKB
Human immunodeficiency virus 1 infection	PIK3R3
Human immunodeficiency virus 1 infection	TAP2
Human immunodeficiency virus 1 infection	CASP8
Human immunodeficiency virus 1 infection	RELA
Human immunodeficiency virus 1 infection	GNG5
Human immunodeficiency virus 1 infection	CFL1
Human immunodeficiency virus 1 infection	ELOB
Human immunodeficiency virus 1 infection	AKT1
Human immunodeficiency virus 1 infection	NFATC2
Human immunodeficiency virus 1 infection	ITPR3
Human immunodeficiency virus 1 infection	CDC25C
Human immunodeficiency virus 1 infection	GNG2
Human immunodeficiency virus 1 infection	TAPBP
Human immunodeficiency virus 1 infection	IKBKG
Human immunodeficiency virus 1 infection	PRKCB
Human immunodeficiency virus 1 infection	TAB2
Human immunodeficiency virus 1 infection	HLA-G
Human immunodeficiency virus 1 infection	RPS6KB1
Human immunodeficiency virus 1 infection	MAPK10
Human immunodeficiency virus 1 infection	MAPK1
Human immunodeficiency virus 1 infection	TAB1
Human immunodeficiency virus 1 infection	MAPK12
Human immunodeficiency virus 1 infection	PAK5
Human immunodeficiency virus 1 infection	TRAF2
Human immunodeficiency virus 1 infection	B2M
Human immunodeficiency virus 1 infection	PAK4
Human immunodeficiency virus 1 infection	HLA-A
Human immunodeficiency virus 1 infection	CUL5
Human immunodeficiency virus 1 infection	CALML5
Human immunodeficiency virus 1 infection	IRAK1
Human immunodeficiency virus 1 infection	GNGT2
Human immunodeficiency virus 1 infection	BAX
Human immunodeficiency virus 1 infection	MAPK11
Human immunodeficiency virus 1 infection	MAP3K7
Human immunodeficiency virus 1 infection	RPS6KB2
Human immunodeficiency virus 1 infection	TNF
Human immunodeficiency virus 1 infection	PPP3CA
Human immunodeficiency virus 1 infection	TBK1
Human immunodeficiency virus 1 infection	PXN
Human immunodeficiency virus 1 infection	MAP2K7
Human immunodeficiency virus 1 infection	RNF7
Human immunodeficiency virus 1 infection	PIK3R1
Human immunodeficiency virus 1 infection	PTK2
Human immunodeficiency virus 1 infection	FOS
Human immunodeficiency virus 1 infection	PIK3CB
Human immunodeficiency virus 1 infection	FADD
Human immunodeficiency virus 1 infection	MAPK3
Human immunodeficiency virus 1 infection	TNFRSF1B
Human immunodeficiency virus 1 infection	IFNA21
Human immunodeficiency virus 1 infection	HLA-B
Human immunodeficiency virus 1 infection	CXCR4
Human immunodeficiency virus 1 infection	PAK3
Human immunodeficiency virus 1 infection	MAP2K6
Human immunodeficiency virus 1 infection	AKT3
Human immunodeficiency virus 1 infection	ATM
Human immunodeficiency virus 1 infection	MYD88
Human immunodeficiency virus 1 infection	HRAS
Human immunodeficiency virus 1 infection	DDB1
Human immunodeficiency virus 1 infection	BTRC
Human immunodeficiency virus 1 infection	CCR5
Human papillomavirus infection	PARD6G
Human papillomavirus infection	PARD6A
Human papillomavirus infection	TSC2
Human papillomavirus infection	ITGA8
Human papillomavirus infection	EGF
Human papillomavirus infection	PPP2CB
Human papillomavirus infection	CCNE1
Human papillomavirus infection	PPP2R1B
Human papillomavirus infection	CREBBP
Human papillomavirus infection	PIK3CA
Human papillomavirus infection	PIK3CD
Human papillomavirus infection	PPP2R2B
Human papillomavirus infection	CDK6
Human papillomavirus infection	BAK1
Human papillomavirus infection	NRAS
Human papillomavirus infection	AKT2
Human papillomavirus infection	IFNA6
Human papillomavirus infection	WNT8A
Human papillomavirus infection	BAD
Human papillomavirus infection	AXIN1
Human papillomavirus infection	ITGB1
Human papillomavirus infection	HDAC1
Human papillomavirus infection	PPP2R5C
Human papillomavirus infection	GSK3B
Human papillomavirus infection	ATP6V0C
Human papillomavirus infection	WNT3
Human papillomavirus infection	HLA-E
Human papillomavirus infection	ITGA6
Human papillomavirus infection	NOTCH2
Human papillomavirus infection	CREB3
Human papillomavirus infection	PSEN1
Human papillomavirus infection	ITGB5
Human papillomavirus infection	TRADD
Human papillomavirus infection	COL6A3
Human papillomavirus infection	THBS1
Human papillomavirus infection	UBE3A
Human papillomavirus infection	ITGA3
Human papillomavirus infection	LLGL1
Human papillomavirus infection	ATP6V0A2
Human papillomavirus infection	CCND2
Human papillomavirus infection	ITGA9
Human papillomavirus infection	IFNA7
Human papillomavirus infection	COL9A2
Human papillomavirus infection	PPP2R3B
Human papillomavirus infection	COL4A4
Human papillomavirus infection	PKM
Human papillomavirus infection	MAP2K2
Human papillomavirus infection	FAS
Human papillomavirus infection	THBS4
Human papillomavirus infection	VWF
Human papillomavirus infection	ATP6V0D2
Human papillomavirus infection	COL1A2
Human papillomavirus infection	CDK2
Human papillomavirus infection	IRF1
Human papillomavirus infection	EP300
Human papillomavirus infection	IFNAR2
Human papillomavirus infection	ATP6V1A
Human papillomavirus infection	RAF1
Human papillomavirus infection	CHUK
Human papillomavirus infection	APC
Human papillomavirus infection	PRKACA
Human papillomavirus infection	COL6A6
Human papillomavirus infection	CCND1
Human papillomavirus infection	EIF2AK2
Human papillomavirus infection	CCNA2
Human papillomavirus infection	TLR3
Human papillomavirus infection	CDKN1B
Human papillomavirus infection	ITGA11
Human papillomavirus infection	CASP8
Human papillomavirus infection	ITGA10
Human papillomavirus infection	RELA
Human papillomavirus infection	COMP
Human papillomavirus infection	ATP6V1G1
Human papillomavirus infection	FZD1
Human papillomavirus infection	MX1
Human papillomavirus infection	COL6A2
Human papillomavirus infection	FZD4
Human papillomavirus infection	COL1A1
Human papillomavirus infection	ATP6V0A1
Human papillomavirus infection	WNT11
Human papillomavirus infection	TYK2
Human papillomavirus infection	STAT2
Human papillomavirus infection	FZD7
Human papillomavirus infection	INADL
Human papillomavirus infection	PPP2CA
Human papillomavirus infection	IKBKG
Human papillomavirus infection	JAK1
Human papillomavirus infection	CCNA1
Human papillomavirus infection	LAMB1
Human papillomavirus infection	STAT1
Human papillomavirus infection	PRKCZ
Human papillomavirus infection	RPS6KB1
Human papillomavirus infection	TICAM1
Human papillomavirus infection	TRAF3
Human papillomavirus infection	ATP6V1C2
Human papillomavirus infection	TBP
Human papillomavirus infection	FZD8
Human papillomavirus infection	WNT2
Human papillomavirus infection	CREB5
Human papillomavirus infection	RBL2
Human papillomavirus infection	HLA-A
Human papillomavirus infection	TADA3
Human papillomavirus infection	ITGB8
Human papillomavirus infection	PTEN
Human papillomavirus infection	CCND3
Human papillomavirus infection	BAX
Human papillomavirus infection	AXIN2
Human papillomavirus infection	CREB1
Human papillomavirus infection	ITGA1
Human papillomavirus infection	NOTCH1
Human papillomavirus infection	PXN
Human papillomavirus infection	SOS1
Human papillomavirus infection	THBS2
Human papillomavirus infection	ITGA4
Human papillomavirus infection	PIK3R1
Human papillomavirus infection	FZD3
Human papillomavirus infection	PTK2
Human papillomavirus infection	FADD
Human papillomavirus infection	IFNA21
Human papillomavirus infection	TERT
Human papillomavirus infection	AKT3
Human papillomavirus infection	WNT5B
Human papillomavirus infection	ATM
Human papillomavirus infection	ITGAV
Human papillomavirus infection	FZD5
Human papillomavirus infection	CASP3
Human papillomavirus infection	MPP5
Human papillomavirus infection	CDKN1A
Human papillomavirus infection	FZD2
Human papillomavirus infection	ATP6V1B1
Human papillomavirus infection	WNT2B
Human papillomavirus infection	LAMA3
Human papillomavirus infection	CTNNB1
Human papillomavirus infection	CDC42
Human papillomavirus infection	VTN
Human papillomavirus infection	ATP6V1G2
Human papillomavirus infection	COL2A1
Human papillomavirus infection	ITGB3
Human papillomavirus infection	PIK3R2
Human papillomavirus infection	NFKB1
Human papillomavirus infection	DLG1
Human papillomavirus infection	ATP6V0A4
Human papillomavirus infection	ATP6V1E1
Human papillomavirus infection	PRKACB
Human papillomavirus infection	PDGFRB
Human papillomavirus infection	ITGB7
Human papillomavirus infection	COL4A3
Human papillomavirus infection	CDK4
Human papillomavirus infection	VEGFA
Human papillomavirus infection	RHEB
Human papillomavirus infection	TCF7L1
Human papillomavirus infection	TNFRSF1A
Human papillomavirus infection	DVL1
Human papillomavirus infection	MAGI1
Human papillomavirus infection	PPP2R2C
Human papillomavirus infection	PPP2R5D
Human papillomavirus infection	PSMC1
Human papillomavirus infection	ATP6V0E1
Human papillomavirus infection	FN1
Human papillomavirus infection	FOXO1
Human papillomavirus infection	HLA-F
Human papillomavirus infection	THBS3
Human papillomavirus infection	SPP1
Human papillomavirus infection	RB1
Human papillomavirus infection	COL6A1
Human papillomavirus infection	IRF9
Human papillomavirus infection	PRKCI
Human papillomavirus infection	ATR
Human papillomavirus infection	HLA-C
Human papillomavirus infection	COL9A1
Human papillomavirus infection	ATP6V1H
Human papillomavirus infection	ATP6V0D1
Human papillomavirus infection	WNT1
Human papillomavirus infection	WNT9A
Human papillomavirus infection	LAMC1
Human papillomavirus infection	KRAS
Human papillomavirus infection	TCF7
Human papillomavirus infection	WNT7B
Human papillomavirus infection	SCRIB
Human papillomavirus infection	RELN
Human papillomavirus infection	IFNA16
Human papillomavirus infection	ISG15
Human papillomavirus infection	TCF7L2
Human papillomavirus infection	EGFR
Human papillomavirus infection	GNAS
Human papillomavirus infection	TSC1
Human papillomavirus infection	WNT4
Human papillomavirus infection	ITGA7
Human papillomavirus infection	COL4A6
Human papillomavirus infection	IBSP
Human papillomavirus infection	CREB3L2
Human papillomavirus infection	CCNE2
Human papillomavirus infection	COL4A2
Human papillomavirus infection	MTOR
Human papillomavirus infection	FZD10
Human papillomavirus infection	MAP2K1
Human papillomavirus infection	TNXB
Human papillomavirus infection	TP53
Human papillomavirus infection	PPP2R2A
Human papillomavirus infection	IRF3
Human papillomavirus infection	PPP2R5B
Human papillomavirus infection	ATP6V1B2
Human papillomavirus infection	TNC
Human papillomavirus infection	PARD6B
Human papillomavirus infection	WNT5A
Human papillomavirus infection	JAG1
Human papillomavirus infection	MDM2
Human papillomavirus infection	PPP2R1A
Human papillomavirus infection	IKBKB
Human papillomavirus infection	PIK3R3
Human papillomavirus infection	CHD4
Human papillomavirus infection	ITGB6
Human papillomavirus infection	DVL2
Human papillomavirus infection	SOS2
Human papillomavirus infection	AKT1
Human papillomavirus infection	CREB3L1
Human papillomavirus infection	LAMB4
Human papillomavirus infection	PTGS2
Human papillomavirus infection	WNT6
Human papillomavirus infection	TCIRG1
Human papillomavirus infection	RBL1
Human papillomavirus infection	EIF4EBP1
Human papillomavirus infection	ITGA2
Human papillomavirus infection	FZD9
Human papillomavirus infection	HLA-G
Human papillomavirus infection	MAPK1
Human papillomavirus infection	PPP2R2D
Human papillomavirus infection	PARD3
Human papillomavirus infection	HEY1
Human papillomavirus infection	COL9A3
Human papillomavirus infection	LAMA1
Human papillomavirus infection	CSNK1A1
Human papillomavirus infection	ITGA2B
Human papillomavirus infection	FZD6
Human papillomavirus infection	PPP2R3A
Human papillomavirus infection	LAMB3
Human papillomavirus infection	LLGL2
Human papillomavirus infection	TNN
Human papillomavirus infection	RPS6KB2
Human papillomavirus infection	TNF
Human papillomavirus infection	HES1
Human papillomavirus infection	CREB3L4
Human papillomavirus infection	TBK1
Human papillomavirus infection	WNT10B
Human papillomavirus infection	CRB3
Human papillomavirus infection	ITGA5
Human papillomavirus infection	IFNAR1
Human papillomavirus infection	PIK3CB
Human papillomavirus infection	MAPK3
Human papillomavirus infection	GRB2
Human papillomavirus infection	HLA-B
Human papillomavirus infection	IKBKE
Human papillomavirus infection	ATP6V1F
Human papillomavirus infection	E2F1
Human papillomavirus infection	ITGB4
Human papillomavirus infection	ATP6V1C1
Human papillomavirus infection	HRAS
Influenza A	CASP3
Influenza A	ACTG1
Influenza A	CCL2
Influenza A	DNAJC3
Influenza A	IL18
Influenza A	PRKCA
Influenza A	CCL5
Influenza A	IL1A
Influenza A	HLA-DPA1
Influenza A	CREBBP
Influenza A	IL33
Influenza A	HLA-DQB1
Influenza A	PIK3R2
Influenza A	IRAK4
Influenza A	NFKB1
Influenza A	PIK3CA
Influenza A	PIK3CD
Influenza A	IFNGR1
Influenza A	TLR4
Influenza A	CDK6
Influenza A	BAK1
Influenza A	CDK4
Influenza A	AKT2
Influenza A	CASP9
Influenza A	HLA-DMB
Influenza A	TNFSF10
Influenza A	TNFRSF10A
Influenza A	SLC25A5
Influenza A	IFNA6
Influenza A	CXCL8
Influenza A	TNFRSF1A
Influenza A	KPNA2
Influenza A	ACTB
Influenza A	HLA-DRB5
Influenza A	NXT2
Influenza A	DDX58
Influenza A	TMPRSS2
Influenza A	CYCS
Influenza A	OAS1
Influenza A	TRADD
Influenza A	TLR7
Influenza A	PYCARD
Influenza A	IRF9
Influenza A	CASP1
Influenza A	IFNA7
Influenza A	IFNGR2
Influenza A	IFNA16
Influenza A	MAP2K2
Influenza A	CIITA
Influenza A	FAS
Influenza A	FDPS
Influenza A	NFKBIA
Influenza A	TPSAB1
Influenza A	IFIH1
Influenza A	EP300
Influenza A	IFNAR2
Influenza A	RAB11B
Influenza A	NLRX1
Influenza A	NLRP3
Influenza A	RAF1
Influenza A	MAP2K1
Influenza A	CHUK
Influenza A	IRF3
Influenza A	IL1B
Influenza A	BID
Influenza A	EIF2AK2
Influenza A	TLR3
Influenza A	TRIM25
Influenza A	IKBKB
Influenza A	PIK3R3
Influenza A	ADAR
Influenza A	MAVS
Influenza A	CASP8
Influenza A	RELA
Influenza A	MX1
Influenza A	AKT1
Influenza A	HNRNPUL1
Influenza A	TYK2
Influenza A	IL12B
Influenza A	STAT2
Influenza A	SOCS3
Influenza A	HLA-DMA
Influenza A	IKBKG
Influenza A	CXCL10
Influenza A	HLA-DRB4
Influenza A	JAK1
Influenza A	PRKCB
Influenza A	STAT1
Influenza A	TICAM1
Influenza A	TRAF3
Influenza A	IRF7
Influenza A	MAPK1
Influenza A	SLC25A6
Influenza A	RAB11A
Influenza A	HLA-DPB1
Influenza A	ICAM1
Influenza A	HLA-DRB1
Influenza A	OAS2
Influenza A	CCND3
Influenza A	BAX
Influenza A	PLG
Influenza A	JAK2
Influenza A	HLA-DRB3
Influenza A	TNF
Influenza A	HLA-DQA2
Influenza A	TBK1
Influenza A	PIK3R1
Influenza A	TNFRSF10B
Influenza A	IFNAR1
Influenza A	PIK3CB
Influenza A	FADD
Influenza A	MAPK3
Influenza A	IFNA21
Influenza A	IKBKE
Influenza A	IL6
Influenza A	AKT3
Influenza A	PML
Influenza A	EIF2S1
Influenza A	APAF1
Influenza A	MYD88
Influenza A	NFKBIB
Influenza A	HLA-DOB
Kaposi sarcoma-associated herpesvirus infection	CASP3
Kaposi sarcoma-associated herpesvirus infection	CD86
Kaposi sarcoma-associated herpesvirus infection	GNB1
Kaposi sarcoma-associated herpesvirus infection	ITPR2
Kaposi sarcoma-associated herpesvirus infection	CDKN1A
Kaposi sarcoma-associated herpesvirus infection	PDGFB
Kaposi sarcoma-associated herpesvirus infection	BECN1
Kaposi sarcoma-associated herpesvirus infection	MAPK14
Kaposi sarcoma-associated herpesvirus infection	CALM2
Kaposi sarcoma-associated herpesvirus infection	CREBBP
Kaposi sarcoma-associated herpesvirus infection	CTNNB1
Kaposi sarcoma-associated herpesvirus infection	GABARAP
Kaposi sarcoma-associated herpesvirus infection	IL6ST
Kaposi sarcoma-associated herpesvirus infection	ATG3
Kaposi sarcoma-associated herpesvirus infection	ZFP36
Kaposi sarcoma-associated herpesvirus infection	PIK3R2
Kaposi sarcoma-associated herpesvirus infection	NFKB1
Kaposi sarcoma-associated herpesvirus infection	PIK3CA
Kaposi sarcoma-associated herpesvirus infection	PIK3CD
Kaposi sarcoma-associated herpesvirus infection	IFNGR1
Kaposi sarcoma-associated herpesvirus infection	CDK6
Kaposi sarcoma-associated herpesvirus infection	BAK1
Kaposi sarcoma-associated herpesvirus infection	C3
Kaposi sarcoma-associated herpesvirus infection	NRAS
Kaposi sarcoma-associated herpesvirus infection	AKT2
Kaposi sarcoma-associated herpesvirus infection	CDK4
Kaposi sarcoma-associated herpesvirus infection	CASP9
Kaposi sarcoma-associated herpesvirus infection	GABARAPL2
Kaposi sarcoma-associated herpesvirus infection	VEGFA
Kaposi sarcoma-associated herpesvirus infection	NFATC1
Kaposi sarcoma-associated herpesvirus infection	HCK
Kaposi sarcoma-associated herpesvirus infection	IFNA6
Kaposi sarcoma-associated herpesvirus infection	PLCG1
Kaposi sarcoma-associated herpesvirus infection	CCR4
Kaposi sarcoma-associated herpesvirus infection	GNG10
Kaposi sarcoma-associated herpesvirus infection	CXCL8
Kaposi sarcoma-associated herpesvirus infection	TNFRSF1A
Kaposi sarcoma-associated herpesvirus infection	GSK3B
Kaposi sarcoma-associated herpesvirus infection	PPP3CC
Kaposi sarcoma-associated herpesvirus infection	MAPK13
Kaposi sarcoma-associated herpesvirus infection	CXCL3
Kaposi sarcoma-associated herpesvirus infection	HLA-E
Kaposi sarcoma-associated herpesvirus infection	HLA-F
Kaposi sarcoma-associated herpesvirus infection	GNGT1
Kaposi sarcoma-associated herpesvirus infection	CALM3
Kaposi sarcoma-associated herpesvirus infection	CYCS
Kaposi sarcoma-associated herpesvirus infection	PPP3CB
Kaposi sarcoma-associated herpesvirus infection	TRADD
Kaposi sarcoma-associated herpesvirus infection	JUN
Kaposi sarcoma-associated herpesvirus infection	RB1
Kaposi sarcoma-associated herpesvirus infection	NFATC3
Kaposi sarcoma-associated herpesvirus infection	PIK3R5
Kaposi sarcoma-associated herpesvirus infection	MYC
Kaposi sarcoma-associated herpesvirus infection	MAPK9
Kaposi sarcoma-associated herpesvirus infection	IRF9
Kaposi sarcoma-associated herpesvirus infection	HLA-C
Kaposi sarcoma-associated herpesvirus infection	IFNA7
Kaposi sarcoma-associated herpesvirus infection	MICB
Kaposi sarcoma-associated herpesvirus infection	CALM1
Kaposi sarcoma-associated herpesvirus infection	KRAS
Kaposi sarcoma-associated herpesvirus infection	CCR8
Kaposi sarcoma-associated herpesvirus infection	IFNA16
Kaposi sarcoma-associated herpesvirus infection	MAP2K2
Kaposi sarcoma-associated herpesvirus infection	FAS
Kaposi sarcoma-associated herpesvirus infection	MAPKAPK2
Kaposi sarcoma-associated herpesvirus infection	PIK3R6
Kaposi sarcoma-associated herpesvirus infection	HIF1A
Kaposi sarcoma-associated herpesvirus infection	ITPR1
Kaposi sarcoma-associated herpesvirus infection	NFKBIA
Kaposi sarcoma-associated herpesvirus infection	PPP3R1
Kaposi sarcoma-associated herpesvirus infection	CALML6
Kaposi sarcoma-associated herpesvirus infection	MAP2K4
Kaposi sarcoma-associated herpesvirus infection	PIK3CG
Kaposi sarcoma-associated herpesvirus infection	MAPK8
Kaposi sarcoma-associated herpesvirus infection	EP300
Kaposi sarcoma-associated herpesvirus infection	IFNAR2
Kaposi sarcoma-associated herpesvirus infection	GNG11
Kaposi sarcoma-associated herpesvirus infection	MTOR
Kaposi sarcoma-associated herpesvirus infection	GNG3
Kaposi sarcoma-associated herpesvirus infection	CALML4
Kaposi sarcoma-associated herpesvirus infection	RAF1
Kaposi sarcoma-associated herpesvirus infection	RAC1
Kaposi sarcoma-associated herpesvirus infection	TP53
Kaposi sarcoma-associated herpesvirus infection	MAP2K1
Kaposi sarcoma-associated herpesvirus infection	CHUK
Kaposi sarcoma-associated herpesvirus infection	IRF3
Kaposi sarcoma-associated herpesvirus infection	LYN
Kaposi sarcoma-associated herpesvirus infection	BID
Kaposi sarcoma-associated herpesvirus infection	CCND1
Kaposi sarcoma-associated herpesvirus infection	TLR3
Kaposi sarcoma-associated herpesvirus infection	EIF2AK2
Kaposi sarcoma-associated herpesvirus infection	PLCG2
Kaposi sarcoma-associated herpesvirus infection	IKBKB
Kaposi sarcoma-associated herpesvirus infection	PIK3R3
Kaposi sarcoma-associated herpesvirus infection	CASP8
Kaposi sarcoma-associated herpesvirus infection	RELA
Kaposi sarcoma-associated herpesvirus infection	GNG5
Kaposi sarcoma-associated herpesvirus infection	AKT1
Kaposi sarcoma-associated herpesvirus infection	E2F3
Kaposi sarcoma-associated herpesvirus infection	NFATC2
Kaposi sarcoma-associated herpesvirus infection	ITPR3
Kaposi sarcoma-associated herpesvirus infection	TYK2
Kaposi sarcoma-associated herpesvirus infection	STAT2
Kaposi sarcoma-associated herpesvirus infection	GABARAPL1
Kaposi sarcoma-associated herpesvirus infection	GNG2
Kaposi sarcoma-associated herpesvirus infection	PTGS2
Kaposi sarcoma-associated herpesvirus infection	IKBKG
Kaposi sarcoma-associated herpesvirus infection	JAK1
Kaposi sarcoma-associated herpesvirus infection	STAT1
Kaposi sarcoma-associated herpesvirus infection	CXCL1
Kaposi sarcoma-associated herpesvirus infection	HLA-G
Kaposi sarcoma-associated herpesvirus infection	IRF7
Kaposi sarcoma-associated herpesvirus infection	TRAF3
Kaposi sarcoma-associated herpesvirus infection	TICAM1
Kaposi sarcoma-associated herpesvirus infection	MAPK10
Kaposi sarcoma-associated herpesvirus infection	MAPK1
Kaposi sarcoma-associated herpesvirus infection	MAPK12
Kaposi sarcoma-associated herpesvirus infection	TRAF2
Kaposi sarcoma-associated herpesvirus infection	CXCL2
Kaposi sarcoma-associated herpesvirus infection	SRC
Kaposi sarcoma-associated herpesvirus infection	HLA-A
Kaposi sarcoma-associated herpesvirus infection	ICAM1
Kaposi sarcoma-associated herpesvirus infection	CALML5
Kaposi sarcoma-associated herpesvirus infection	CCR1
Kaposi sarcoma-associated herpesvirus infection	GNGT2
Kaposi sarcoma-associated herpesvirus infection	BAX
Kaposi sarcoma-associated herpesvirus infection	JAK2
Kaposi sarcoma-associated herpesvirus infection	MAPK11
Kaposi sarcoma-associated herpesvirus infection	CREB1
Kaposi sarcoma-associated herpesvirus infection	STAT3
Kaposi sarcoma-associated herpesvirus infection	SYK
Kaposi sarcoma-associated herpesvirus infection	PPP3CA
Kaposi sarcoma-associated herpesvirus infection	TBK1
Kaposi sarcoma-associated herpesvirus infection	PIK3C3
Kaposi sarcoma-associated herpesvirus infection	MAP2K7
Kaposi sarcoma-associated herpesvirus infection	FGF2
Kaposi sarcoma-associated herpesvirus infection	PIK3R1
Kaposi sarcoma-associated herpesvirus infection	CSF2
Kaposi sarcoma-associated herpesvirus infection	IFNAR1
Kaposi sarcoma-associated herpesvirus infection	FOS
Kaposi sarcoma-associated herpesvirus infection	PIK3CB
Kaposi sarcoma-associated herpesvirus infection	FADD
Kaposi sarcoma-associated herpesvirus infection	MAPK3
Kaposi sarcoma-associated herpesvirus infection	IFNA21
Kaposi sarcoma-associated herpesvirus infection	HLA-B
Kaposi sarcoma-associated herpesvirus infection	IKBKE
Kaposi sarcoma-associated herpesvirus infection	AKT3
Kaposi sarcoma-associated herpesvirus infection	IL6
Kaposi sarcoma-associated herpesvirus infection	MAP2K6
Kaposi sarcoma-associated herpesvirus infection	MICA
Kaposi sarcoma-associated herpesvirus infection	E2F1
Kaposi sarcoma-associated herpesvirus infection	HRAS
Kaposi sarcoma-associated herpesvirus infection	CCR5
Measles	CASP3
Measles	CD3E
Measles	RCHY1
Measles	CSNK2A1
Measles	STAT5B
Measles	IL1A
Measles	CCNE1
Measles	TP73
Measles	PIK3R2
Measles	IRAK4
Measles	NFKB1
Measles	PIK3CA
Measles	PIK3CD
Measles	TLR4
Measles	CDK6
Measles	BAK1
Measles	AKT2
Measles	CDK4
Measles	CASP9
Measles	HSPA8
Measles	CBLB
Measles	IFNA6
Measles	HSPA6
Measles	BAD
Measles	HSPA1L
Measles	GSK3B
Measles	BBC3
Measles	DDX58
Measles	CD3G
Measles	CYCS
Measles	OAS1
Measles	TRADD
Measles	JUN
Measles	TLR7
Measles	MAPK9
Measles	IRF9
Measles	CD3D
Measles	BCL2
Measles	CCND2
Measles	IFNA7
Measles	CSNK2A2
Measles	IFNA16
Measles	FAS
Measles	TLR2
Measles	NFKBIA
Measles	JAK3
Measles	CDK2
Measles	IFIH1
Measles	MSN
Measles	CD28
Measles	MAPK8
Measles	CCNE2
Measles	TRAF6
Measles	IFNAR2
Measles	EIF2AK3
Measles	TP53
Measles	CHUK
Measles	CSNK2B
Measles	IRF3
Measles	BCL2L1
Measles	IL1B
Measles	BID
Measles	HSPA1A
Measles	CCND1
Measles	EIF2AK2
Measles	IKBKB
Measles	CDKN1B
Measles	PIK3R3
Measles	ADAR
Measles	MAVS
Measles	TLR9
Measles	CASP8
Measles	RELA
Measles	HSPA2
Measles	MX1
Measles	AKT1
Measles	TYK2
Measles	IL12B
Measles	STAT2
Measles	IKBKG
Measles	JAK1
Measles	TAB2
Measles	STAT1
Measles	IRF7
Measles	TRAF3
Measles	MAPK10
Measles	OAS2
Measles	IRAK1
Measles	CCND3
Measles	BAX
Measles	MAP3K7
Measles	STAT3
Measles	FCGR2B
Measles	TBK1
Measles	TNFAIP3
Measles	CD209
Measles	PIK3R1
Measles	IFNAR1
Measles	IL2RB
Measles	FOS
Measles	PIK3CB
Measles	FADD
Measles	HSPA1B
Measles	IFNA21
Measles	IKBKE
Measles	AKT3
Measles	IL6
Measles	EIF2S1
Measles	STAT5A
Measles	APAF1
Measles	NFKBIB
Measles	MYD88
Key gene of heart failure	TNNT2
Key gene of heart failure	ACE
Key gene of heart failure	TNF
Key gene of heart failure	EDN1
Key gene of heart failure	AGT
Key gene of heart failure	NPPB
Key gene of heart failure	ATP2A2
Key gene of heart failure	HIF1A
Key gene of heart failure	HMOX1
Key gene of heart failure	ADRB1
Key gene of heart failure	REN
Key gene of heart failure	ADRA2C
Key gene of heart failure	VEGFA
Key gene of heart failure	IL6
Key gene of heart failure	LMNA
Key gene of heart failure	DMD
Key gene of heart failure	NOS2A
Key gene of heart failure	SLC9A1
Key gene of heart failure	MYH7
Key gene of heart failure	PPP1R1A
Key gene of heart failure	IL1B
Key gene of heart failure	PIK3CG
Key gene of heart failure	MYH6
Key gene of heart failure	NPR1
Key gene of heart failure	GHRL
Key gene of heart failure	TNFRSF1A
Key gene of heart failure	TNNI3
Key gene of heart failure	CSF3
Key gene of heart failure	COX2
Key gene of heart failure	ACTC1
Key gene of heart failure	PRL
Key gene of heart failure	CYBB
Key gene of heart failure	PRKAG2
Key gene of heart failure	SERPINE1
Key gene of heart failure	ADRB2
Key gene of heart failure	RYR2
Key gene of heart failure	ACE2
Key gene of heart failure	PLN
Key gene of heart failure	NPY
Key gene of heart failure	MME
Key gene of heart failure	KNG1
Key gene of heart failure	GRK2
Key gene of heart failure	HFE
Key gene of heart failure	PPARG
Key gene of heart failure	GJA1
Key gene of heart failure	POMC
Key gene of heart failure	CRP
Key gene of heart failure	CTGF
Key gene of heart failure	PPARGC1A
Key gene of heart failure	BAG3
Key gene of heart failure	DSP
Key gene of heart failure	SIRT1
Key gene of heart failure	NRG1
Key gene of heart failure	TAZ
Key gene of heart failure	XDH
Key gene of heart failure	EPHX2
Key gene of heart failure	NOX4
Key gene of heart failure	PEBP1
Key gene of heart failure	TPI1
Key gene of heart failure	SOD3
Key gene of heart failure	SOD2
Key gene of heart failure	GLB1
Key gene of heart failure	MSTN
Key gene of heart failure	GATM
Key gene of heart failure	PSEN1
Key gene of heart failure	PSEN2
Key gene of heart failure	RETN
Key gene of heart failure	PTGS2
Key gene of heart failure	FBN1
Key gene of heart failure	ALB
Key gene of heart failure	EYA4
Key gene of heart failure	SLC22A5
Key gene of heart failure	UCN2
Key gene of heart failure	VCL
Key gene of heart failure	UTS2
Key gene of heart failure	PIK3C2A
Key gene of heart failure	NPPC
Key gene of heart failure	FABP3
Key gene of heart failure	AQP2
Key gene of heart failure	AOC3
Key gene of heart failure	AMPD1
Key gene of heart failure	ADM
Key gene of heart failure	CST3
Key gene of cytotoxicity	AHR
Key gene of cytotoxicity	TBP
Key gene of cytotoxicity	TXN
Key gene of cytotoxicity	GSR
Key gene of cytotoxicity	GCLM
Key gene of cytotoxicity	FTH1
Key gene of cytotoxicity	TXNRD1
Key gene of cytotoxicity	PRDX1
Key gene of cytotoxicity	ATF6B
Key gene of cytotoxicity	ATF6
Key gene of cytotoxicity	DNAJC3
Key gene of cytotoxicity	CES1
Key gene of cytotoxicity	AKR1C2
Key gene of cytotoxicity	NFE2L2
Key gene of cytotoxicity	RPL18
Key gene of cytotoxicity	TXN
Key gene of cytotoxicity	HSPA4L
Key gene of cytotoxicity	CFTR
Key gene of cytotoxicity	SLC5A3
Key gene of cytotoxicity	AKR1B1
AMPK Signaling Pathway	MAP3K7
AMPK Signaling Pathway	STK11
AMPK Signaling Pathway	CAB39
AMPK Signaling Pathway	CAB39L
AMPK Signaling Pathway	STRADA
AMPK Signaling Pathway	STRADB
AMPK Signaling Pathway	LEPR
AMPK Signaling Pathway	ADIPOQ
AMPK Signaling Pathway	ADIPOR1
AMPK Signaling Pathway	ADIPOR2
AMPK Signaling Pathway	PRKAA1
AMPK Signaling Pathway	PRKAA2
AMPK Signaling Pathway	PRKAB1
AMPK Signaling Pathway	PRKAB2
AMPK Signaling Pathway	PRKAG1
AMPK Signaling Pathway	PRKAG2
AMPK Signaling Pathway	FBP1
AMPK Signaling Pathway	PFKL
AMPK Signaling Pathway	HNF4A
AMPK Signaling Pathway	G6PC
AMPK Signaling Pathway	G6PC3
AMPK Signaling Pathway	PCK1
AMPK Signaling Pathway	PCK2
AMPK Signaling Pathway	CRTC2
AMPK Signaling Pathway	CREB1
AMPK Signaling Pathway	CREB3
AMPK Signaling Pathway	CREB3L1
AMPK Signaling Pathway	CREB3L2
AMPK Signaling Pathway	CREB3L4
AMPK Signaling Pathway	CREB5
AMPK Signaling Pathway	PPARGC1A
AMPK Signaling Pathway	CCND1
AMPK Signaling Pathway	CCNA2
AMPK Signaling Pathway	CCNA1
AMPK Signaling Pathway	FOXO1
AMPK Signaling Pathway	FOXO3
AMPK Signaling Pathway	SIRT1
AMPK Signaling Pathway	GYS2
AMPK Signaling Pathway	GYS1
AMPK Signaling Pathway	LIPE
AMPK Signaling Pathway	HMGCR
AMPK Signaling Pathway	SREBF1
AMPK Signaling Pathway	FASN
AMPK Signaling Pathway	ACACA
AMPK Signaling Pathway	SCD
AMPK Signaling Pathway	ACACB
AMPK Signaling Pathway	MLYCD
AMPK Signaling Pathway	CPT1A
AMPK Signaling Pathway	CPT1B
AMPK Signaling Pathway	CPT1C
AMPK Signaling Pathway	PPP2CA
AMPK Signaling Pathway	PPP2CB
AMPK Signaling Pathway	PPP2R1B
AMPK Signaling Pathway	PPP2R1A
AMPK Signaling Pathway	PPP2R2A
AMPK Signaling Pathway	PPP2R2B
AMPK Signaling Pathway	PPP2R2C
AMPK Signaling Pathway	PPP2R2D
AMPK Signaling Pathway	PPP2R3B
AMPK Signaling Pathway	PPP2R3A
AMPK Signaling Pathway	PPP2R5B
AMPK Signaling Pathway	PPP2R5C
AMPK Signaling Pathway	PPP2R5D
AMPK Signaling Pathway	RAB11B
AMPK Signaling Pathway	CFTR
AMPK Signaling Pathway	CD36
AMPK Signaling Pathway	IGF1
AMPK Signaling Pathway	IGF1R
AMPK Signaling Pathway	INS
AMPK Signaling Pathway	INSR
AMPK Signaling Pathway	IRS1
AMPK Signaling Pathway	IRS2
AMPK Signaling Pathway	IRS4
AMPK Signaling Pathway	PIK3CA
AMPK Signaling Pathway	PIK3CD
AMPK Signaling Pathway	PIK3CB
AMPK Signaling Pathway	PIK3R1
AMPK Signaling Pathway	PIK3R2
AMPK Signaling Pathway	PIK3R3
AMPK Signaling Pathway	PDPK1
AMPK Signaling Pathway	AKT1
AMPK Signaling Pathway	AKT2
AMPK Signaling Pathway	AKT3
AMPK Signaling Pathway	TSC2
AMPK Signaling Pathway	TSC1
AMPK Signaling Pathway	RHEB
AMPK Signaling Pathway	MTOR
AMPK Signaling Pathway	RPTOR
AMPK Signaling Pathway	AKT1S1
AMPK Signaling Pathway	RPS6KB1
AMPK Signaling Pathway	RPS6KB2
AMPK Signaling Pathway	EIF4EBP1
AMPK Signaling Pathway	PPARG
AMPK Signaling Pathway	ULK1
Adipocytokine Signaling Pathway	TNF
Adipocytokine Signaling Pathway	TNFRSF1A
Adipocytokine Signaling Pathway	TRADD
Adipocytokine Signaling Pathway	TNFRSF1B
Adipocytokine Signaling Pathway	TRAF2
Adipocytokine Signaling Pathway	MTOR
Adipocytokine Signaling Pathway	MAPK8
Adipocytokine Signaling Pathway	MAPK10
Adipocytokine Signaling Pathway	MAPK9
Adipocytokine Signaling Pathway	CHUK
Adipocytokine Signaling Pathway	IKBKB
Adipocytokine Signaling Pathway	IKBKG
Adipocytokine Signaling Pathway	NFKBIA
Adipocytokine Signaling Pathway	NFKBIB
Adipocytokine Signaling Pathway	NFKBIE
Adipocytokine Signaling Pathway	NFKB1
Adipocytokine Signaling Pathway	RELA
Adipocytokine Signaling Pathway	SOCS3
Adipocytokine Signaling Pathway	IRS1
Adipocytokine Signaling Pathway	IRS2
Adipocytokine Signaling Pathway	IRS4
Adipocytokine Signaling Pathway	AKT1
Adipocytokine Signaling Pathway	AKT2
Adipocytokine Signaling Pathway	AKT3
Adipocytokine Signaling Pathway	CD36
Adipocytokine Signaling Pathway	ACSL4
Adipocytokine Signaling Pathway	ACSL1
Adipocytokine Signaling Pathway	ACSL5
Adipocytokine Signaling Pathway	ACSL3
Adipocytokine Signaling Pathway	LEPR
Adipocytokine Signaling Pathway	JAK2
Adipocytokine Signaling Pathway	STAT3
Adipocytokine Signaling Pathway	POMC
Adipocytokine Signaling Pathway	PRKAA1
Adipocytokine Signaling Pathway	PRKAA2
Adipocytokine Signaling Pathway	PRKAB1
Adipocytokine Signaling Pathway	PRKAB2
Adipocytokine Signaling Pathway	PRKAG1
Adipocytokine Signaling Pathway	PRKAG2
Adipocytokine Signaling Pathway	AGRP
Adipocytokine Signaling Pathway	NPY
Adipocytokine Signaling Pathway	PPARGC1A
Adipocytokine Signaling Pathway	PCK1
Adipocytokine Signaling Pathway	PCK2
Adipocytokine Signaling Pathway	G6PC
Adipocytokine Signaling Pathway	G6PC3
Adipocytokine Signaling Pathway	PTPN11
Adipocytokine Signaling Pathway	PPARA
Adipocytokine Signaling Pathway	RXRA
Adipocytokine Signaling Pathway	RXRB
Adipocytokine Signaling Pathway	RXRG
Adipocytokine Signaling Pathway	ADIPOQ
Adipocytokine Signaling Pathway	ADIPOR1
Adipocytokine Signaling Pathway	ADIPOR2
Adipocytokine Signaling Pathway	STK11
Adipocytokine Signaling Pathway	ACACB
Adipocytokine Signaling Pathway	CPT1A
Adipocytokine Signaling Pathway	CPT1B
Adipocytokine Signaling Pathway	CPT1C
Adipocytokine Signaling Pathway	SLC2A1
Foxo Signaling Pathway	TGFB1
Foxo Signaling Pathway	TGFB2
Foxo Signaling Pathway	TGFB3
Foxo Signaling Pathway	TGFBR1
Foxo Signaling Pathway	TGFBR2
Foxo Signaling Pathway	SMAD4
Foxo Signaling Pathway	SMAD2
Foxo Signaling Pathway	SMAD3
Foxo Signaling Pathway	STK11
Foxo Signaling Pathway	PRKAA1
Foxo Signaling Pathway	PRKAA2
Foxo Signaling Pathway	PRKAB1
Foxo Signaling Pathway	PRKAB2
Foxo Signaling Pathway	PRKAG1
Foxo Signaling Pathway	PRKAG2
Foxo Signaling Pathway	NLK
Foxo Signaling Pathway	SKP2
Foxo Signaling Pathway	MDM2
Foxo Signaling Pathway	CREBBP
Foxo Signaling Pathway	EP300
Foxo Signaling Pathway	SIRT1
Foxo Signaling Pathway	MAPK8
Foxo Signaling Pathway	MAPK10
Foxo Signaling Pathway	MAPK9
Foxo Signaling Pathway	STK4
Foxo Signaling Pathway	IGF1
Foxo Signaling Pathway	IGF1R
Foxo Signaling Pathway	INS
Foxo Signaling Pathway	INSR
Foxo Signaling Pathway	IRS1
Foxo Signaling Pathway	IRS2
Foxo Signaling Pathway	IRS4
Foxo Signaling Pathway	PIK3CA
Foxo Signaling Pathway	PIK3CD
Foxo Signaling Pathway	PIK3CB
Foxo Signaling Pathway	PIK3R1
Foxo Signaling Pathway	PIK3R2
Foxo Signaling Pathway	PIK3R3
Foxo Signaling Pathway	PDPK1
Foxo Signaling Pathway	CHUK
Foxo Signaling Pathway	IKBKB
Foxo Signaling Pathway	PTEN
Foxo Signaling Pathway	AKT1
Foxo Signaling Pathway	AKT2
Foxo Signaling Pathway	AKT3
Foxo Signaling Pathway	SGK1
[truncated: 9,930 more rows]

## Sheet: Table S4
Table S4. The number of DEGs and NES for 165 TCMs on 11 virus-related pathways.
Order in the heatmap of Fig. S1	TCM (Chinese name)	TCM (Latin name)	Number of DEGs	Human cytomegalovirus infection	Kaposi sarcoma-associated herpesvirus infection	Influenza A	Herpes simplex virus 1 infection	Hepatitis B	Hepatitis C	Human papillomavirus infection	Human T-cell leukemia virus 1 infection	Human immunodeficiency virus 1 infection	Epstein-Barr virus infection	Measles
1	Mai Dong	Ophiopogonis Radix	230	1.90379	2.24581	1.7561	1.63871	2.26973	2.29397	1.42542	1.59466	0	1.44762	1.67667
2	Dang Shen	Codonopsis Radix	182	2.31031	2.75035	1.34139	1.24916	1.86991	1.88419	2.15104	1.2953	1.79726	1.73167	1.63984
3	Mai Ya	Hordei Fructus Germinatus	259	2.60171	2.17437	1.23916	1.2537	0	1.81991	1.26512	1.53517	0	0	0
4	Jing Jie	Schizonepetae Herba	227	2.37396	2.33871	1.80796	1.85078	1.6847	1.74759	1.9236	0	1.49961	1.25828	0
5	She Xiang	Moschus	149	1.68052	1.55757	1.74771	2.00786	0	1.49851	1.67385	0	0	1.64309	0
6	Wu Wei Zi	Schisandrae Chinensis Fructus	175	1.92691	1.27887	1.7202	0	2.06618	0	0	1.52811	1.4594	1.73395	1.46254
7	Xuan Shen	Scrophulariae Radix	126	1.80583	1.84988	1.72453	0	0	0	0	0	1.58291	1.55807	1.30553
8	Lu Gen	Phragmitis Rhizoma	283	1.62681	1.80146	0	1.71584	1.60922	1.39004	0	0	0	0	0
9	Wei Ling Xian	Clematidis Radix Et Rhizoma	535	1.53109	1.73683	0	1.34575	1.5615	1.45834	0	0	1.24016	1.18722	0
10	Zhi Mu	Anemarrhenae Rhizoma	221	1.6206	2.38608	1.75516	1.47918	0	0	0	0	0	0	0
11	Chen Pi	Citri Reticulatae Pericarpium	194	2.03059	1.9815	1.53146	1.93206	1.41942	1.48646	0	0	0	1.47322	0
12	Hong Shen	Ginseng Radix Et Rhizoma Rubra	287	1.84859	1.95848	1.49815	1.43559	1.43101	1.43022	0	0	0	0	0
13	Fu Zi	Aconiti Lateralis Radix Praeparata	142	1.68126	1.69993	2.05853	1.48687	1.52537	1.35388	0	0	0	0	0
14	Di Huang	Rehmanniae Radix	253	1.39558	0	0	1.4427	0	-1.55171	0	0	1.21269	0	0
15	Zhi Qiao	Aurantii Fructus	128	0	0	1.65963	1.64762	0	0	0	0	1.53988	0	0
16	Bai Mao Gen	Imperatae Rhizoma	120	0	0	0	1.60673	0	0	0	0	0	0	0
17	Guang Huo Xiang	Pogostemonis Herba	206	0	0	0	1.71558	0	0	0	0	0	0	0
18	Che Qian Zi	Plantaginis Semen	327	1.76157	0	0	0	0	0	0	0	0	0	0
19	Dan Zhu Ye	Lophatheri Herba	362	1.37047	0	0	0	0	0	1.30178	0	0	0	0
20	Fa Ban Xia	Pinelliae Rhizoma Praeparatum	483	0	0	0	0	0	-1.7287	0	0	0	0	0
21	Yi Yi Ren	Coicis Semen	92	0	-1.535	0	0	0	-1.45293	0	0	0	0	0
22	Mang Xiao	Natrii Sulfas	140	0	0	1.85668	0	1.4941	1.98462	0	0	0	0	0
23	Huang Qi	Astragali Radix	97	0	0	0	0	0	0	-1.94514	0	0	0	0
24	Niu Bang Zi	Arctii Fructus	205	0	0	1.67189	0	0	0	0	0	0	0	0
25	Gua Lou Pi	Trichosanthis Pericarpium	159	0	0	1.99181	0	0	0	-1.81576	0	0	0	0
26	Hong Hua	Carthami Flos	432	0	0	0	0	0	0	0	-1.96192	0	0	0
27	Dan Shen	Salviae Miltiorrhizae Radix Et Rhizoma	521	0	0	0	0	0	0	0	-1.85376	0	0	0
28	Dou Kou	Amomi Fructus Rotundus	417	0	0	0	0	0	0	0	-1.78639	0	0	0
29	Dang Gui	Angelicae Sinensis Radix	423	0	1.31263	0	0	0	0	0	0	-1.41598	0	1.2966
30	Su He Xiang	Styrax	1059	-1.69888	0	0	0	0	0	0	0	-1.6051	0	0
31	Bai Shao	Paeoniae Radix Alba	356	0	0	0	0	0	0	0	0	-1.72168	0	0
32	Bai He	Lilii Bulbus	307	0	0	0	0	0	0	0	0	-1.57506	0	0
33	Zhi Huang Qi	Astragali Radix Praeparata Cum Melle	89	0	1.99093	0	0	0	0	1.50961	0	0	0	0
34	Nan Sha Shen	Adenophorae Radix	251	0	1.66224	0	0	0	0	0	0	0	0	0
35	Feng Fang	Vespae Nidus	429	0	1.68187	0	0	0	0	0	0	0	0	0
36	Shan Zha	Crataegi Fructus	88	0	1.82816	0	0	0	0	0	0	0	0	0
37	Tian Hua Fen	Trichosanthis Radix	570	0	1.86532	0	0	0	0	0	0	0	0	0
38	Jin Yin Hua	Lonicerae Japonicae Flos	198	0	1.8941	0	0	0	0	0	0	0	0	0
39	Bai Zhi	Angelicae Dahuricae Radix	157	0	1.51361	0	0	1.3806	0	0	0	1.31956	1.52572	0
40	Zi Wan	Asteris Radix Et Rhizoma	238	-1.54228	0	0	0	1.53373	0	0	0	1.415	0	0
41	Chuan Xiong	Chuanxiong Rhizoma	346	1.34461	1.70621	0	0	1.55449	0	-1.49845	0	0	0	0
42	Shan Yao	Dioscoreae Rhizoma	357	2.0117	2.25942	0	0	0	1.49851	0	0	0	0	0
43	Zhu Ru	Bambusae Caulis In Taenias	310	1.58653	1.9153	0	0	0	0	0	0	0	0	0
44	Di Gu Pi	Lycii Cortex	432	2.14497	1.92995	0	0	0	0	0	0	0	0	0
45	Gua Lou	Trichosanthis Fructus	312	1.87321	2.00767	0	0	0	0	0	0	0	0	0
46	Fu Ling	Poria	556	1.56938	1.8101	-1.37456	-1.34253	1.57579	0	1.42675	0	0	1.36505	0
47	Yin Chen	Artemisiae Scopariae Herba	448	2.03731	1.65858	0	0	0	0	1.74619	0	0	0	0
48	Jiang Can	Bombyx Batryticatus	256	1.88291	1.53114	0	0	0	0	1.61793	0	0	0	0
49	Ban Lan Gen	Isatidis Radix	230	1.4478	1.83836	0	0	0	0	1.74665	0	0	0	0
50	Dan Dou Chi	Sojae Semen Praeparatum	273	1.52065	2.28873	0	0	0	0	1.91674	0	0	0	0
51	Hong Jing Tian	Rhodiolae Crenulatae Radix Et Rhizoma	716	-1.70116	-1.78011	-1.57368	0	-1.64365	0	0	-1.35885	-2.02283	-1.2975	0
52	Ren Gong Niu Huang	Bovis Calculus Artifactus	536	-2.19585	-2.5825	-1.91975	-1.50765	-2.10276	-1.51467	0	-1.72773	-2.34931	-2.08897	0
53	Jie Zi	Sinapis Semen	276	-1.97342	-2.31035	-1.52612	-1.3855	-1.93135	-1.41177	0	-2.08801	-1.7664	-1.8232	0
54	Mian Ma Guan Zhong	Dryopteridis Crassirhizomatis Rhizoma	929	-1.81886	-1.49415	-1.74529	-1.49781	0	-1.67108	0	-1.878	-2.06298	-1.70289	0
55	Zi Su Ye	Perillae Folium	688	-1.73396	-1.43355	-1.67807	-1.34089	-1.5323	-1.63403	0	-1.24081	-1.72885	-1.37617	0
56	Gan Cao	Glycyrrhizae Radix Et Rhizoma	452	-2.07765	-1.29747	-1.3007	-1.40561	-1.60607	0	-1.6259	-1.78313	-2.05165	-2.01286	-1.25064
57	Shi Chang Pu	Acori Tatarinowii Rhizoma	452	-2.32321	-1.97435	-1.80507	-2.0255	-1.75308	0	-1.41506	-1.60983	-1.90786	-1.44062	-1.22082
58	San Qi	Notoginseng Radix Et Rhizoma	487	-2.02274	-2.14776	-1.47832	-2.09146	0	-1.23479	-1.65913	-2.35016	-1.55618	-1.6345	0
59	Qian Hu	Peucedani Radix	515	-1.26189	-1.22741	-1.51523	-1.85691	-1.93519	-1.82748	-1.8713	-1.71669	-1.76224	-2.04708	0
60	Sheng Jiang	Zingiberis Rhizoma Recens	504	-1.90453	-2.38718	-1.77845	-1.42459	-1.35458	-1.75751	0	-1.52325	-2.2364	-2.05448	-1.54765
61	Sang Ji Sheng	Taxilli Herba	649	-1.68439	-1.64511	-2.3356	-1.97893	-1.8743	-2.14853	0	0	-1.84874	-1.91744	-1.35088
62	Hu Zhang	Polygoni Cuspidati Rhizoma Et Radix	734	-2.08044	-1.94594	-2.66441	-2.06154	-2.3666	-1.71224	0	-1.24215	-1.96817	-1.91094	-1.59474
63	Huang Lian	Coptidis Rhizoma	808	-2.22712	-1.44681	-2.41197	-1.97858	-1.75527	-2.20615	0	-1.35759	-1.40791	-1.7603	-1.34447
64	Ju Hua	Chrysanthemi Flos	299	-1.2441	-1.91158	-2.97622	-2.2825	-1.90475	-1.60111	0	-1.67347	-1.41624	-1.35267	-2.6496
65	Yu Jin	Curcumae Radix	450	-1.43399	-1.91023	-2.35485	-2.07985	-1.69329	-2.07856	0	-1.83287	0	-2.37287	-2.19297
66	Zhu Ling	Polyporus	544	-1.50339	-1.29775	-2.2803	-1.72735	-1.6911	-1.79867	0	-1.5117	0	-1.37811	-1.2634
67	Shan Nai	Kaempferiae Rhizoma	541	0	-1.62022	-1.59898	-1.77263	-1.76926	-1.62168	0	-1.53385	-1.76879	-1.4465	-1.2808
68	Yu Xing Cao	Houttuyniae Herba	643	-1.7637	-1.40217	-1.66878	0	-2.06711	-1.95508	0	-2.53513	-1.45301	-1.44203	-1.60958
69	Ai Ye	Artemisiae Argyi Folium	705	-1.76802	-2.14073	-1.59619	-2.17519	-1.38091	-2.0127	-1.48761	0	0	-1.49714	-1.30813
70	E Bu Shi Cao	Centipedae Herba	670	-2.10714	-2.43939	-2.24863	-2.51759	-2.15707	-2.50661	-1.42526	0	-1.97208	-1.65716	-1.7215
71	Xi Xian Cao	Siegesbeckiae Herba	794	-2.1656	-2.36473	-1.73766	-1.88378	-1.89569	-2.43664	-1.99428	0	-1.43326	-1.64194	-1.49033
72	Xi Xin	Asari Radix Et Rhizoma	664	-2.24034	-2.53814	-3.18594	-1.96476	-2.36166	-2.30082	-1.67922	-1.37309	-2.33646	-1.44743	-2.23572
73	Gui Zhi	Cinnamomi Ramulus	514	-2.49074	-1.97732	-2.89211	-2.35048	-2.38717	-1.80279	-1.67587	-1.69191	-2.56885	-2.44197	-2.30891
74	Bi Bo	Piperis Longi Fructus	720	-2.09188	-2.31332	-2.03988	-2.11792	-1.71084	-1.76574	-1.54592	-1.69295	-1.53669	-1.66948	-1.57447
75	Xiong Huang	Realgar	639	-2.4915	-2.28005	-2.34635	-1.95568	-1.90612	-1.62992	-1.69216	-1.44821	-2.02939	-1.72956	-1.85784
76	Jing Jie Sui	Schizonepetae Spica	621	-1.56288	-1.93918	-1.76272	-1.64122	-2.0161	-2.00858	-1.36621	-1.72507	-1.74134	-2.27536	-1.41779
77	Zi Cao	Arnebiae Radix	581	-1.71311	-1.40379	-1.95617	-1.54459	-1.26407	-1.30476	-1.35438	-1.25554	-1.66594	-1.86117	-1.48016
78	Ma Huang	Ephedrae Herba	484	0	0	-1.96078	-1.77049	-1.48622	-1.6258	0	0	0	-1.58215	-1.39637
79	Sang Zhi	Mori Ramulus	313	-1.44823	0	-2.35488	-2.24103	-1.7838	-1.73693	0	0	0	-1.66738	-2.04342
80	Bai Qian	Cynanchi Stauntonii Rhizoma Et Radix	462	0	0	-1.9013	0	-1.39681	-1.3418	0	0	0	-1.65713	-1.74204
81	Tong Cao	Tetrapanacis Medulla	330	0	0	-1.72634	-1.47282	-1.67629	-1.76163	-1.43159	0	-1.30223	-2.04213	-1.66414
82	Jiang Ban Xia	Pinelliae Rhizoma Praeparatum Cum Zingibere Et Alumine	421	0	0	-2.51909	0	-1.56494	-1.50644	0	0	0	0	0
83	Lai Fu Zi	Raphani Semen	100	0	0	-1.95676	-1.51637	0	-1.45293	0	0	0	0	0
84	Bai Bian Dou	Lablab Semen Album	319	-1.78378	0	-1.79558	0	0	-1.48997	-1.63911	0	0	0	0
85	Qiang Huo	Notopterygii Rhizoma Et Radix	826	-1.78353	0	-1.64246	0	0	0	0	0	0	0	0
86	Ling Yang Jiao	Saigae Tataricae Cornu	854	-1.74667	0	-1.69623	0	0	0	0	0	0	0	0
87	Fang Feng	Saposhnikoviae Radix	256	-1.3834	-1.57775	-1.47122	-1.31844	0	-1.58464	0	0	0	-1.84292	0
88	Huang Qin	Scutellariae Radix	385	-1.45229	-1.57261	-1.61245	-1.47959	0	-1.28829	0	0	0	-1.38354	0
89	Chan Tui	Cicadae Periostracum	389	-1.54178	-1.58532	-2.12625	-1.37094	0	0	0	-2.11482	0	-1.45642	0
90	Shui Niu Jiao	Bubali Cornu	665	-1.63507	0	-1.7735	0	0	0	0	-2.48493	0	0	0
91	Ding Xiang	Caryophylli Flos	676	-1.7548	-1.4625	-1.51669	0	0	-1.30476	0	-1.34368	0	0	0
92	Pei Lan	Eupatorii Herba	691	-1.62999	0	-1.54417	0	0	0	0	0	-1.99944	-1.24905	0
93	Xi Yang Shen	Panacis Quinquefolii Radix	267	0	0	-1.32414	0	1.41861	0	0	0	-1.66469	-1.48258	0
94	Shi Gao	Gypsum Fibrosum	110	0	0	-1.64482	0	0	0	0	0	0	-2.21324	0
95	Xu Chang Qing	Cynanchi Paniculati Radix Et Rhizoma	362	0	0	-1.88563	0	0	0	1.28139	0	0	-1.66114	0
96	Sheng Ma	Cimicifugae Rhizoma	518	0	0	0	-1.68111	0	0	0	0	-1.3404	-1.38968	0
97	She Gan	Belamcandae Rhizoma	75	0	0	0	0	0	0	0	0	0	-1.53484	0
98	Da Huang	Rhei Radix Et Rhizoma	182	0	-1.64781	0	0	0	0	0	-1.32439	-1.72054	-1.23784	-1.63524
99	Qing Ban Xia	Pinelliae Rhizoma Praeparatum Cum Alumine	320	0	0	0	0	-1.54875	0	0	-1.55097	-1.91619	-1.50041	-1.54042
100	Rou Gui	Cinnamomi Cortex	737	-2.06773	-1.47846	0	0	-1.6634	-1.51879	0	0	-1.5806	0	0
101	Da Fu Pi	Arecae Pericarpium	515	-1.43831	0	-1.28138	-1.65885	0	-1.53113	0	-1.30725	-1.93079	-1.87747	-1.35836
102	Cang Zhu	Atractylodis Rhizoma	571	-1.37832	0	0	-1.35263	-1.63734	-1.55995	0	-1.79661	-1.80603	-1.46424	0
Weak regulatory effect on virus-related pathways	Ze Xie	Alismatis Rhizoma	381	0	0	0	0	0	0	0	0	0	0	0
Weak regulatory effect on virus-related pathways	Sha Ren	Amomi Fructus	1058	0	0	0	0	0	0	0	0	0	0	0
Weak regulatory effect on virus-related pathways	Chuan Xin Lian	Andrographis Herba	497	0	0	0	0	0	0	0	0	0	0	0
Weak regulatory effect on virus-related pathways	Du Huo	Angelicae Pubescentis Radix	366	0	0	0	0	0	0	0	0	0	0	0
Weak regulatory effect on virus-related pathways	Ku Xing Ren	Armeniacae Semen Amarum	313	0	0	0	0	0	0	0	0	0	0	0
Weak regulatory effect on virus-related pathways	Qing Hao	Artemisiae Annuae Herba	667	0	0	0	0	0	0	0	0	0	0	0
Weak regulatory effect on virus-related pathways	Bai Zhu	Atractylodis Macrocephalae Rhizoma	290	0	0	0	0	0	0	0	0	0	0	0
Weak regulatory effect on virus-related pathways	Zhi Shi	Aurantii Fructus Immaturus	250	0	0	0	0	0	0	0	0	0	0	0
Weak regulatory effect on virus-related pathways	Qing Guo	Canarii Fructus	574	0	0	0	0	0	0	0	0	0	0	0
Weak regulatory effect on virus-related pathways	Lu Jiao Jiao	Cervi Cornus Colla	371	0	0	0	0	0	0	0	0	0	0	0
Weak regulatory effect on virus-related pathways	He Zi	Chebulae Fructus	567	0	0	0	0	0	0	0	0	0	0	0
Weak regulatory effect on virus-related pathways	Hua Ju Hong	Citri Grandis Exocarpium	153	0	0	0	0	0	0	0	0	0	0	0
Weak regulatory effect on virus-related pathways	Shan Zhu Yu	Corni Fructus	183	0	0	0	0	0	0	0	0	0	0	0
Weak regulatory effect on virus-related pathways	Xiang Fu	Cyperi Rhizoma	496	0	0	0	0	0	0	0	0	0	0	0
Weak regulatory effect on virus-related pathways	Ting Li Zi	Descurainiae Semen Lepidii Semen	165	0	0	0	0	0	0	0	0	0	0	0
Weak regulatory effect on virus-related pathways	Pi Pa Ye	Eriobotryae Folium	744	0	0	0	0	0	0	0	0	0	0	0
Weak regulatory effect on virus-related pathways	Jin Qiao Mai	Fagopyri Dibotryis Rhizoma	965	0	0	0	0	0	0	0	0	0	0	0
Weak regulatory effect on virus-related pathways	Kuan Dong Hua	Farfarae Flos	298	0	0	0	0	0	0	0	0	0	0	0
Weak regulatory effect on virus-related pathways	Lian Qiao	Forsythiae Fructus	397	0	0	0	0	0	0	0	0	0	0	0
Weak regulatory effect on virus-related pathways	Chuan Bei Mu	Fritillariae Cirrhosae Bulbus	284	0	0	0	0	0	0	0	0	0	0	0
Weak regulatory effect on virus-related pathways	Zhe Bei Mu	Fritillariae Thunbergii Bulbus	231	0	0	0	0	0	0	0	0	0	0	0
Weak regulatory effect on virus-related pathways	Zhi Zi	Gardeniae Fructus	199	0	0	0	0	0	0	0	0	0	0	0
Weak regulatory effect on virus-related pathways	Ren Shen	Ginseng Radix Et Rhizoma	104	0	0	0	0	0	0	0	0	0	0	0
Weak regulatory effect on virus-related pathways	Bei Sha Shen	Glehniae Radix	537	0	0	0	0	0	0	0	0	0	0	0
Weak regulatory effect on virus-related pathways	Zhi Gan Cao	Glycyrrhizae Radix Et Rhizoma Praeparata Cum Melle	379	0	0	0	0	0	0	0	0	0	0	0
Weak regulatory effect on virus-related pathways	Qing Dai	Indigo Naturalis	438	0	0	0	0	0	0	0	0	0	0	0
Weak regulatory effect on virus-related pathways	Chuan She Gan	Iridis Tectori Rhizoma	242	0	0	0	0	0	0	0	0	0	0	0
Weak regulatory effect on virus-related pathways	Da Qing Ye	Isatidis Folium	547	0	0	0	0	0	0	0	0	0	0	0
Weak regulatory effect on virus-related pathways	Da Zao	Jujubae Fructus	76	0	0	0	0	0	0	0	0	0	0	0
Weak regulatory effect on virus-related pathways	Ren Dong Teng	Lonicerae Japonicae Caulis	526	0	0	0	0	0	0	0	0	0	0	0
Weak regulatory effect on virus-related pathways	Sang Ye	Mori Folium	376	0	0	0	0	0	0	0	0	0	0	0
Weak regulatory effect on virus-related pathways	Mu Dan Pi	Moutan Cortex	806	0	0	0	0	0	0	0	0	0	0	0
Weak regulatory effect on virus-related pathways	He Ye	Nelumbinis Folium	519	0	0	0	0	0	0	0	0	0	0	0
Weak regulatory effect on virus-related pathways	Mu Hu Die	Oroxyli Semen	169	0	0	0	0	0	0	0	0	0	0	0
Weak regulatory effect on virus-related pathways	Chi Shao	Paeoniae Radix Rubra	469	0	0	0	0	0	0	0	0	0	0	0
Weak regulatory effect on virus-related pathways	Tao Ren	Persicae Semen	128	0	0	0	0	0	0	0	0	0	0	0
Weak regulatory effect on virus-related pathways	Di Long	Pheretima	402	0	0	0	0	0	0	0	0	0	0	0
Weak regulatory effect on virus-related pathways	Jie Geng	Platycodonis Radix	276	0	0	0	0	0	0	0	0	0	0	0
Weak regulatory effect on virus-related pathways	Yu Zhu	Polygonati Odorati Rhizoma	234	0	0	0	0	0	0	0	0	0	0	0
Weak regulatory effect on virus-related pathways	Ge Gen	Puerariae Lobatae Radix	402	0	0	0	0	0	0	0	0	0	0	0
Weak regulatory effect on virus-related pathways	Shan Dou Gen	Sophorae Tonkinensis Radix Et Rhizoma	449	0	0	0	0	0	0	0	0	0	0	0
Weak regulatory effect on virus-related pathways	Pu Gong Ying	Taraxaci Herba	446	0	0	0	0	0	0	0	0	0	0	0
Weak regulatory effect on virus-related pathways	Gan Jiang	Zingiberis Rhizoma	431	0	0	0	0	0	0	0	0	0	0	0
QC delete	Chen Xiang	Aquilariae Lignum Resinatum	NA	NA	NA	NA	NA	NA	NA	NA	NA	NA	NA	NA
QC delete	Bing Lang	Arecae Semen	NA	NA	NA	NA	NA	NA	NA	NA	NA	NA	NA	NA
QC delete	Mu Xiang	Aucklandiae Radix	NA	NA	NA	NA	NA	NA	NA	NA	NA	NA	NA	NA
QC delete	Bing Pian	Borneolum Syntheticum	NA	NA	NA	NA	NA	NA	NA	NA	NA	NA	NA	NA
QC delete	Chai Hu	Bupleuri Radix	NA	NA	NA	NA	NA	NA	NA	NA	NA	NA	NA	NA
QC delete	Jiang Huang	Curcumae Longae Rhizoma	NA	NA	NA	NA	NA	NA	NA	NA	NA	NA	NA	NA
QC delete	Lu Lu Tong	Liquidambaris Fructus	NA	NA	NA	NA	NA	NA	NA	NA	NA	NA	NA	NA
QC delete	Hou Po	Magnoliae Officinalis Cortex	NA	NA	NA	NA	NA	NA	NA	NA	NA	NA	NA	NA
QC delete	Bo He	Menthae Haplocalycis Herba	NA	NA	NA	NA	NA	NA	NA	NA	NA	NA	NA	NA
QC delete	Sang Bai Pi	Mori Cortex	NA	NA	NA	NA	NA	NA	NA	NA	NA	NA	NA	NA
QC delete	Mo Yao	Myrrha	NA	NA	NA	NA	NA	NA	NA	NA	NA	NA	NA	NA
QC delete	Xuan Ming Fen	Natrii Sulfas Exsiccatus	NA	NA	NA	NA	NA	NA	NA	NA	NA	NA	NA	NA
QC delete	Ru Xiang	Olibanum	NA	NA	NA	NA	NA	NA	NA	NA	NA	NA	NA	NA
QC delete	Chong Lou	Paridis Rhizoma	NA	NA	NA	NA	NA	NA	NA	NA	NA	NA	NA	NA
QC delete	Huang Bai	Phellodendri Chinensis Cortex	NA	NA	NA	NA	NA	NA	NA	NA	NA	NA	NA	NA
QC delete	Ban Xia	Pinelliae Rhizoma	NA	NA	NA	NA	NA	NA	NA	NA	NA	NA	NA	NA
QC delete	Shu Di Huang	Rehmanniae Radix Praeparata	NA	NA	NA	NA	NA	NA	NA	NA	NA	NA	NA	NA
QC delete	Tan Xiang	Santali Albi Lignum	NA	NA	NA	NA	NA	NA	NA	NA	NA	NA	NA	NA
QC delete	Cao Guo	Tsaoko Fructus	NA	NA	NA	NA	NA	NA	NA	NA	NA	NA	NA	NA
QC delete	Ma Bian Cao	Verbenae Herba	NA	NA	NA	NA	NA	NA	NA	NA	NA	NA	NA	NA
QC delete	Pian Jiang Huang	Wenyujin Rhizoma Concisum	NA	NA	NA	NA	NA	NA	NA	NA	NA	NA	NA	NA

## Sheet: Table S5
Table S5. The total pathway scores and NES for each pathway of the 125 formulae and 7 COVID-19-related samples.
Order of heatmap in Fig. 1a	Formula name	Total pathway Score	Cluster	Kaposi sarcoma-associated herpesvirus infection	Human immunodeficiency virus 1 infection	Human T-cell leukemia virus 1 infection	Epstein-Barr virus infection	Influenza A	Human papillomavirus infection	Human cytomegalovirus infection	Hepatitis C	Herpes simplex virus 1 infection	Hepatitis B	Measles
1	Handbook-Baihe Gujin Decoction-Qingzao Yangrong Decoction	38.4908	Cluster3	12.5181	-5.9682	1.3467	1.21701	5.16153	1.06464	7.65046	4.04862	6.34074	2.08307	3.02816
2	DTPC6-Lung-Spleen Qi Deficiency Pattern	23.9808	Cluster3	7.2354	-0.254388	-0.487835	2.55709	0.197593	3.4615	3.83263	1.64195	2.14866	3.25905	0.389199
3	Yongyan Wang7	34.0645	Cluster3	8.53288	-0.118932	-0.255673	3.06954	1.4983	5.08739	5.91028	3.37065	3.55427	3.31637	0.0994167
4	DTPC4-Lung-Spleen Qi Deficiency	40.3925	Cluster3	8.53288	1.79726	1.2953	4.56995	1.4983	5.08739	5.91028	1.64195	3.55427	4.86512	1.63984
5	Xiaohong Gu2	33.5384	Cluster3	9.33704	1.58291	0	4.39634	-0.075328	1.42675	7.03261	1.42357	2.50457	4.60442	1.30553
6	DTPC4-Internal Blockage And External Desertion-Shengmai Yin	41.0307	Cluster3	5.48316	1.4594	3.12278	3.18157	4.97444	1.42542	5.6793	3.72418	3.0743	5.76692	3.13921
7	COVID.19.Leukocytes	40.3898	Cluster3	4.78471	3.61125	2.974	4.16509	3.45435	2.45311	3.84388	3.86078	3.63847	3.75708	3.84708
8	COVID.19.Macrophages	40.7344	Cluster3	4.86034	3.74274	2.51302	4.08013	3.71246	2.10466	4.15244	4.28663	3.76814	3.70667	3.80714
9	Handbook-Shengmai Yin-Tongjing Zhuyu Decoction	31.9131	Cluster3	6.54352	0.0434209	-0.692901	3.18157	3.47629	-0.0730322	5.17532	2.29397	1.63871	5.89039	4.43581
10	Yongyan Wang5	37.9048	Cluster3	6.7704	1.4594	-0.433802	4.57222	3.93563	1.42675	7.20815	2.84034	2.0764	6.58676	1.46254
11	DTPC6-Deficiency Of Both Qi And Yin Pattern	18.7302	Cluster3	5.69092	-2.25694	-0.514117	-2.5271	-0.793361	1.10131	4.75034	3.68401	1.94894	5.75766	1.88857
12	Yongyan Wang6	30.4255	Cluster3	5.50014	-0.254388	1.10683	-1.0468	0.151974	3.25234	5.13373	5.5682	4.80483	4.14278	2.06587
13	Xiaohong Gu1	15.6975	Cluster3	7.48717	-1.80603	-1.79661	1.37404	0.156901	-0.51839	3.84846	1.31655	2.66832	2.96708	0
14	DTPC4-Internal Blockage And External Desertion-Xuebijing Injection	0.484422	Cluster3	3.01884	-1.41598	-3.81568	0	0	-1.49845	1.34461	0	0	1.55449	1.2966
15	Wuhan Formula2	6.24842	Cluster3	4.24352	-1.72885	-1.24081	0.0970553	-0.146616	-1.94514	1.92345	1.24247	2.307	1.49634	0
16	COVID.19.A549.MOI2	11.787	Cluster3	2.1571	0	0	1.37574	0	1.69593	1.68549	0	1.66651	1.87234	1.33394
17	Beijing-Prevention Formula1	11.095	Cluster3	2.31573	-1.41624	-0.0788089	1.56817	0.311335	1.42542	2.69029	2.17932	1.28827	1.7844	-0.972922
18	COVID.19.LUNG.TISSUE	6.46664	Cluster3	0	0	0	0	2.61539	0	0	1.59493	2.25632	0	0
19	COVID.19.A549.MOI0.2	14.24	Cluster3	1.37936	1.59219	1.46234	1.38467	1.89987	0	0	1.56279	2.11186	1.47091	1.37604
20	COVID.19.CALU3	22.444	Cluster3	2.20708	1.39827	1.38253	2.30815	2.62008	1.39251	1.84685	2.05694	2.78204	1.88744	2.56212
21	COVID.19.NHBE	19.0813	Cluster3	1.99328	1.28581	0	2.3536	2.56433	0	1.50274	2.45065	3.09196	1.80279	2.03615
22	Beijing-Deficiency Of Both Qi And Yin Pattern	27.7287	Cluster3	4.17576	2.75257	1.59466	1.44762	3.41572	-0.519716	5.44434	0.742255	4.72903	2.26973	1.67667
23	Handbook-Yiwei Decoction	24.12	Cluster3	2.24581	1.21269	1.59466	1.44762	1.7561	1.42542	5.06095	0.742255	4.68814	2.26973	1.67667
24	Handbook-Qi Wang2	19.0993	Cluster3	5.20917	1.31956	0	1.52572	0	0	1.62681	1.39004	5.03814	2.98981	0
25	Sichuan Formula	14.4988	Cluster3	4.7368	-0.55204	-1.78313	-0.754582	0.507258	1.59948	3.29359	3.13764	3.87659	1.68784	-1.25064
26	Handbook-Huiyang Jiuji Decoction	16.2998	Cluster3	3.1528	1.28549	-2.44975	-0.281185	3.75885	0.525139	1.91392	3.23807	2.97805	1.78921	0.389199
27	DTPC6-Internal Blockage And External Desertion Pattern-Shenmai Injection	27.8545	Cluster3	4.20429	0	1.59466	1.44762	3.25424	1.42542	3.75238	3.72418	3.0743	3.70074	1.67667
28	Beijing-Prevention Formula4	21.8922	Cluster3	5.67707	0	0	1.47322	1.53146	0	3.65741	2.8765	3.64789	3.02864	0
29	DTPC4-Internal Blockage And External Desertion-Shenfu Injection	19.4079	Cluster3	3.6584	0	0	0	3.55668	0	3.52986	2.7841	2.92246	2.95639	0
30	Handbook-Shengjiang Powder-Zhizichi Decoction	-30.694	Cluster2	0.934182	-5.14172	-7.2165	-6.04723	-6.45943	3.53467	-0.355557	-2.27727	-0.0010676	-2.82449	-4.83956
31	Qingquan Liu3	-20.7301	Cluster2	4.26545	-6.2051	-9.63548	-4.83	-4.63636	5.08903	2.41273	-3.40909	-1.59805	1.00673	-3.18993
32	Handbook-Zhibao Dan	-27.5469	Cluster2	-3.30498	-4.3787	-3.17594	-2.17543	-2.51839	-0.0183166	-3.00684	-1.64607	-1.45547	-4.00888	-1.85784
33	Zhiwen Zhang3	-32.0012	Cluster2	-3.09868	-5.15542	-3.33046	-2.91073	-1.59898	0	-3.44605	-4.70042	-1.40969	-5.07	-1.2808
34	Zhiwen Zhang4	-40.8185	Cluster2	-0.63078	-5.61991	-5.29643	-5.52417	-2.81593	-3.4972	-4.71786	-3.38743	-2.89957	-5.1786	-1.25064
35	DTPC6-Damp-Heat Accumulation In The Lung Pattern	-28.9545	Cluster2	-0.484006	-3.85768	-3.57974	-4.86063	-1.158	-1.6259	-3.28767	-2.84824	-2.75864	-3.24342	-1.25064
36	Wenliang Lv	-29.3519	Cluster2	-1.29747	-3.85768	-3.57974	-3.47709	-1.3007	-3.57104	-3.45597	-1.55995	-2.75824	-3.24342	-1.25064
37	DTPC3-Damp Constraint In The Lung-Shengjiang Powder	-12.7294	Cluster2	-1.702	-1.72054	-3.43921	-2.69426	-2.12625	1.61793	0.341129	0	-1.37094	0	-1.63524
38	DTPC3-Damp Constraint In The Lung-Dayuan Yin	-19.6811	Cluster2	-0.484006	-3.77333	-1.78313	-3.3964	-1.158	-1.6259	-1.90935	-1.28829	-1.40601	-1.60607	-1.25064
39	Zhiwen Zhang-Sangxing Decoction	-13.7394	Cluster2	-1.29747	-2.05165	-1.78313	-2.01286	-1.3007	-0.324116	-0.707177	0	-1.40561	-1.60607	-1.25064
40	Xiaolin Tong	-18.097	Cluster2	-1.83923	-3.96525	-2.76406	-1.95742	-1.92507	0	-1.6079	-1.90508	0.882152	-1.46745	-1.54765
41	Zhiwen Zhang-Sanren Decoction	-15.7717	Cluster2	-2.60362	-2.05165	-3.56952	-3.3964	-1.24126	-0.324116	-0.532659	-1.35118	0.546219	0.0031414	-1.25064
42	Beijing-Xinxue Granule	-20.923	Cluster2	-2.5825	-3.68971	-1.72773	-5.69189	-1.70789	0	-2.19585	0.469955	-3.18876	-0.608663	0
43	Handbook-Liangge Powder	-24.7586	Cluster2	-4.5179	-3.77219	-3.10753	-4.63424	-1.05647	-0.324116	-2.15947	0.696332	-2.8852	-0.111976	-2.88588
44	Qingquan Liu2	-25.0412	Cluster2	-3.62216	-3.6284	-2.93422	-2.67847	-1.80507	-1.41506	-2.32321	0	-2.0255	-1.75308	-2.85606
45	Guangzhou Formula1	-24.9226	Cluster2	-0.394563	-5.57822	-5.42429	-4.72373	-1.67085	-0.527679	-1.21105	-0.718907	-2.49047	-0.97369	-1.2092
46	DTPC3-Pathogenic Heat In The Lung-Yinqiao Powder	-23.9038	Cluster2	0.946175	-3.79299	-3.5082	-4.28822	-1.39152	0.226413	-0.749407	-2.00858	-3.04682	-3.62217	-2.66843
47	Guangxi Formula1	-25.7748	Cluster2	-0.0008666	-5.77128	-4.56067	-3.42166	-1.92507	1.74665	-1.53842	-3.46503	-2.18606	-3.1048	-1.54765
48	DTPC4-Cold-Damp Constraint In The Lung	-28.6412	Cluster2	-0.405675	-4.04243	-3.31986	-3.62765	-3.85023	0	-3.03579	-3.4568	-0.900071	-3.05872	-2.94402
49	DTPC4-Shufeng Jiedu Capsule	-22.7827	Cluster2	0.396408	-4.01982	-3.02528	-3.9238	-3.96511	0.120753	-1.08348	-0.322195	-1.75131	-2.36346	-2.84538
50	Zhiwen Zhang1	-24.4195	Cluster2	0.263963	-3.97084	-3.48783	-3.14351	-3.55036	0.331589	-2.69428	-1.67108	-3.5233	-1.75308	-1.22082
51	Handbook-Congchi Decoction-Yupingfeng Powder	-15.53	Cluster2	1.17153	-1.72885	-1.24081	-3.21909	-1.4774	-0.0283996	-1.59672	-3.21867	-2.65934	-1.5323	0
52	Zhiwen Zhang-Huzhang Jiedu Granule	-22.6459	Cluster2	-0.0881263	-2.71159	-3.12015	-2.08811	-4.4097	1.74665	-2.45151	-3.38331	-3.55935	-0.986003	-1.59474
53	Zhiwen Zhang-Kangbingdu Granule	-18.9954	Cluster2	0.455644	-2.19643	-4.41313	-1.6192	-3.41407	1.74665	-2.13477	-3.62615	-1.49781	-0.686509	-1.60958
54	DTPC3-Pathogenic Heat In The Lung	-36.9862	Cluster2	-0.97598	-2.05165	-1.78313	-7.19179	-6.51875	-1.6259	-3.52994	-2.91409	-4.65568	-3.0923	-2.647
55	DTPC3-Pathogenic Heat In The Lung-Maxing Shigan Decoction	-30.0915	Cluster2	-1.29747	-2.05165	-1.78313	-5.80825	-4.9063	-1.6259	-2.07765	-1.6258	-3.17609	-3.0923	-2.647
56	DTPC4-Jinhua Qinggan Granule	-28.0733	Cluster2	1.4101	-2.05165	-1.78313	-7.19179	-3.0917	-1.6259	-1.90935	-2.91409	-3.1765	-3.0923	-2.647
57	DTPC3-Pathogenic Toxin Blocking The Lung	-33.7765	Cluster2	-0.937616	-3.77219	-3.10753	-7.04609	-4.9063	-1.6259	-0.204439	-1.6258	-3.17609	-3.0923	-4.28224
58	DTPC4-Epidemic Toxin Blocking The Lung	-28.3599	Cluster2	0.359859	-3.52657	-3.121	-6.49747	-3.6056	0	0.494889	-3.18575	-3.12312	-3.12356	-3.03161
59	Qi Wang-Centipedae Herba	-20.7524	Cluster2	-2.43939	-1.97208	0	-1.65716	-2.24863	-1.42526	-2.10714	-2.50661	-2.51759	-2.15707	-1.7215
60	DTPC3-Damp Constraint In The Lung-Maxing Yigan Decoction	-29.2214	Cluster2	-2.83248	-2.05165	-1.78313	-3.59501	-3.26148	-1.6259	-2.07765	-3.07873	-3.17609	-3.0923	-2.647
61	DTPC3-Pathogenic Toxin Blocking The Lung-Huanglian Jiedu Decoction	-26.6849	Cluster2	-3.01942	-1.40791	-1.35759	-3.14384	-4.02442	0	-3.67942	-3.49444	-3.45817	-1.75527	-1.34447
62	NHC-Shegan Mahuang Decoction	-38.4062	Cluster2	-3.64645	-1.69847	-1.36823	-4.88495	-5.20497	-1.67922	-3.76024	-5.68413	-5.15984	-1.60255	-3.7172
63	NHC-Wuling Powder	-34.0099	Cluster2	-1.46497	-2.56885	-3.2036	-2.45503	-6.54696	-0.249123	-2.42475	-3.60146	-5.42036	-2.50248	-3.57231
64	Handbook-Qi Wang1	-33.043	Cluster2	-1.52463	-6.05399	-4.479	-4.91133	-5.98338	0	-3.97366	-1.99327	-0.127932	-2.40103	-1.59474
65	NHC-Xiaochaihu Decoction	-43.1691	Cluster2	-5.25726	-4.28805	-3.30639	-5.45088	-4.69161	-1.6259	-5.43447	-3.0458	-4.30979	-2.96065	-2.79829
66	Zhiwen Zhang2	-34.6084	Cluster2	-4.44783	-2.05165	-1.78313	-5.23931	-4.38437	-3.57104	-4.91335	-2.87293	-2.48806	-1.60607	-1.25064
67	Handbook-Jiedu Chengqi Decoction	-34.0789	Cluster2	-4.72141	-3.12845	-4.7968	-5.8381	-4.29399	1.61793	-3.33829	-1.50982	-4.82911	-0.261174	-2.97971
68	Guangzhou Formula2	-41.5235	Cluster2	-3.7419	-3.88279	-5.27582	-6.55643	-7.54073	-0.889922	-3.54285	-0.910543	-3.66154	-3.05417	-2.46686
69	Handbook-Ganlu Xiaodu Dan-Dayuan Yin	-38.8394	Cluster2	-3.18585	-3.95951	-5.17935	-6.37186	-4.71823	-1.29476	-3.81585	-1.28829	-3.19511	-3.35915	-2.47146
70	Gulou-Yinhua Qingfei Yin	-20.7927	Cluster2	4.51895	-3.85768	-3.57974	-4.86063	-1.24126	-1.6259	-3.28145	-1.4582	-2.52199	-1.6342	-1.25064
71	DTPC4-Huoxiang Zhengqi Capsule	-29.1492	Cluster2	2.57418	-6.19775	-6.1278	-2.36673	-4.10326	-0.19915	-3.02827	-3.23865	-3.45288	-0.399908	-2.60899
72	Wuhan Formula1	-23.9193	Cluster2	2.61381	-3.86901	-3.67461	-2.17177	-4.85518	-2.1575	-2.7644	-4.81918	-3.57935	1.35787	0
73	Yongyan Wang1	-26.0355	Cluster2	2.29391	-3.51754	-3.03742	-2.36146	-6.36118	-0.0048434	-2.67924	-5.05379	-3.17968	-0.470119	-1.66414
74	Yongyan Wang4	-28.4197	Cluster2	0.658399	-0.520163	-7.54431	-2.56811	-2.87296	-1.8054	-2.51419	-3.54245	-3.00252	-2.93192	-1.77605
75	Beijing-Epidemic Toxin Invading The Lung Pattern	-32.9422	Cluster2	-0.721534	-1.80603	-3.583	-6.64317	-3.46289	-1.94514	-1.21002	-5.92697	-3.12352	-3.12356	-1.39637
76	DTPC6-Blazing Of Both Qi And Ying Pattern	-21.8201	Cluster2	1.49167	-0.663952	-5.62565	-4.42833	-3.6513	-0.324116	0.252638	-3.75786	-0.462307	-3.36135	-1.28957
77	Handbook-Qingwen Baidu Yin	-30.6089	Cluster2	-0.0809389	-0.663952	-5.62565	-5.81187	-5.26375	-0.324116	-1.19966	-5.04616	-1.9419	-3.36135	-1.28957
78	Zhiwen Zhang-Feire Kechuan Granule	-22.3565	Cluster2	4.0921	-3.50466	-2.7236	-7.1862	-4.67627	1.54617	-0.321459	-2.5752	-1.53779	-2.88968	-2.57991
79	Yongyan Wang2	-22.5405	Cluster2	0.320831	-2.4356	-7.18426	-6.92036	-3.41214	-0.0079624	1.53227	-1.55171	0.313772	-1.60607	-1.58928
80	Beijing-Epidemic Toxin Blocking The Lung Pattern For Children	-19.0052	Cluster2	1.21093	-1.72054	-3.80933	-5.03324	-3.62394	0	1.85873	-3.07873	-0.291302	-1.48622	-3.03161
81	Beijing-Epidemic Toxin In The Lung Pattern	-16.0683	Cluster2	4.64004	-1.72054	-3.80933	-5.03324	-3.62394	-1.94514	1.85873	-1.6258	-0.291302	-1.48622	-3.03161
82	Zhejiang Formula2	-22.3991	Cluster2	1.70622	-2.21798	-5.1535	-5.4557	-5.15817	0.561249	-2.68468	0.544586	-2.23411	0.423773	-2.7308
83	Changchun Formula1	-7.19937	Cluster2	2.46717	1.23346	-1.79661	-3.70601	-1.54739	0.425142	-0.826682	-2.73879	0.827331	0.205037	-1.74204
84	Changchun Formula2	-12.8406	Cluster2	3.36831	0.767523	-1.78313	-4.40779	-4.59809	0.297699	-1.31892	-1.1665	-1.32572	-0.0269958	-2.647
85	Zhiwen Zhang-Jingfang Granule	-16.5683	Cluster2	1.75239	-0.774398	-3.49982	-3.27953	-3.83658	-1.64531	-1.21852	-1.66453	-2.42509	1.27371	-1.25064
86	Qingquan Liu1	-2.7536	Cluster2	3.47281	-1.03211	-3.66113	-0.917885	-0.828613	3.4711	1.84815	-2.94047	-3.87475	1.65441	0.0548939
87	Beijing-Heat-Toxin In The Lung Pattern For Children	0.610688	Cluster2	4.54664	0	0	-3.79539	-1.85044	0	3.24741	-1.68869	1.42453	0.122994	-1.39637
88	Guangxi Formula3	-6.09527	Cluster2	2.1633	-3.96525	-1.22889	-1.95742	-0.685908	1.26512	0.993811	-0.0851751	0.420269	-1.46745	-1.54765
89	Hubei-Pneumonia No.1 Formula	-3.4793	Cluster2	4.30958	-2.22256	-1.72999	-2.10244	-0.949549	0.525139	2.22432	-1.35858	-0.286339	-0.683341	-1.20554
90	Zhejiang Formula1	-15.8258	Cluster2	0.820343	-2.05165	-1.78313	-3.85578	-1.10002	-3.57104	-1.83424	-0.1946	-1.00822	0.0031414	-1.25064
91	Anhui Formula1	-2.07704	Cluster2	1.7093	-2.35807	-1.98507	-2.61412	0.79214	-0.222017	-0.561623	0.896977	1.12839	0.711013	0.426037
92	DTPC3-Pathogenic Toxin Blocking The Lung-Xuanbai Chengqi Decoction	-11.2478	Cluster2	-1.64781	-1.72054	-1.32439	-3.45108	0.346994	-1.81576	0	0	0	0	-1.63524
93	Anhui Formula2	-8.26831	Cluster2	0.503989	-2.05165	-1.78313	-2.01286	-1.3007	-1.6259	-0.450836	1.39004	0.310229	0.0031414	-1.25064
94	DTPC3-Internal Blockage And External Desertion-Sini Jia Rensheng Decoction	-6.60583	Cluster2	0.402453	-2.05165	-1.78313	-2.01286	0.757828	-1.6259	-0.396385	1.35388	0.0812663	-0.0807029	-1.25064
95	Beijing-Prevention Formula3	-5.69923	Cluster2	2.38608	-1.80603	-1.79661	-1.46424	1.75516	-1.94514	0.242277	-1.55995	0.126554	-1.63734	0
96	Liangduo Jiang	-5.69923	Cluster2	2.38608	-1.80603	-1.79661	-1.46424	1.75516	-1.94514	0.242277	-1.55995	0.126554	-1.63734	0
97	DTPC3-Pathogenic Toxin Blocking The Lung-Jiedu Huoxue Decoction	-9.83397	Cluster2	0.0151545	-0.715055	-3.74505	-2.01286	0.358922	-1.6259	-0.682065	-1.55171	1.68471	-1.60607	0.0459571
98	Zhiwen Zhang-Haoqin Qingdan Decoction	-10.5872	Cluster2	1.02672	-0.511771	-1.78313	-1.92317	-2.24116	-1.6259	0.0871855	-1.30827	0.694484	-1.75159	-1.25064
99	Beijing-Qingkailing Capsule	1.0334	Cluster2	3.73246	0	-2.48493	0	-1.7735	1.74665	-0.187275	0	0	0	0
100	Anhui Formula3	-7.91154	Cluster2	-0.627119	1.31956	0	0.0285828	-1.59619	-1.48761	-1.76802	-2.0127	-0.459615	-0.0003074	-1.30813
101	Beijing-Shuanghuanglian Oral Fluid	-6.89467	Cluster2	0.321495	0	0	-1.38354	-1.61245	0	-1.45229	-1.28829	-1.47959	0	0
102	DTPC6-Internal Blockage And External Desertion Pattern-Tanreqing Injection	-6.89467	Cluster2	0.321495	0	0	-1.38354	-1.61245	0	-1.45229	-1.28829	-1.47959	0	0
103	DTPC6-Internal Blockage And External Desertion Pattern-Xingnaojing Injection	-6.14036	Cluster2	-0.352662	0	-1.83287	-0.729776	-0.607134	1.67385	0.246526	-0.580043	-0.07199	-1.69329	-2.19297
104	Beijing-Prevention Formula2	-0.759744	Cluster2	0.334226	-1.41624	-0.0788089	0.0949495	-1.22012	1.42542	0.659693	0.692864	-0.643785	0.36498	-0.972922
105	Zhiwen Zhang-Isatidis Radix	5.03281	Cluster2	1.83836	0	0	0	0	1.74665	1.4478	0	0	0	0
106	DTPC6-Internal Blockage And External Desertion Pattern-Reduning Injection	1.8941	Cluster2	1.8941	0	0	0	0	0	0	0	0	0	0
107	Zhejiang-Ginseng Radix Et Rhizoma	0	Cluster2	0	0	0	0	0	0	0	0	0	0	0
108	DTPC3-Internal Blockage And External Desertion-Zixue Powder	-14.4285	Cluster2	0.647471	-1.80914	-5.61174	-2.41461	-2.60301	0.0479488	-3.72784	2.17838	-1.07885	-0.111976	0.0548939
109	DTPC3-Internal Blockage And External Desertion2	-4.62263	Cluster2	2.3474	-1.80914	-5.61174	-2.41461	-0.544483	0.0479488	-2.04658	3.53226	0.40802	1.4134	0.0548939
110	DTPC4-Internal Blockage And External Desertion-Suhexiang Wan	-24.8299	Cluster2	-2.21826	-3.14179	-5.52155	-0.0263801	-3.58236	0.127926	-5.50012	-1.57199	-0.110055	-1.71084	-1.57447
111	DTPC4-Internal Blockage And External Desertion3	-15.024	Cluster2	-0.518327	-3.14179	-5.52155	-0.0263801	-1.52383	0.127926	-3.81885	-0.218104	1.37682	-0.185471	-1.57447
112	DTPC6-Qingfei Paidu Decoction	-84.4897	Cluster1	-3.72197	-5.72672	-6.09995	-11.1975	-17.717	-1.92834	-5.52191	-9.09534	-8.41215	-6.31673	-8.75204
113	DTPC6-Cold-Damp Constraint In The Lung Pattern	-48.1658	Cluster1	1.93129	-8.10485	-3.66269	-10.5621	-12.337	3.97326	-4.34414	-4.79442	-4.41877	-2.90235	-2.94402
114	DTPC4-Lianhua Qingwen Capsule	-70.1603	Cluster1	-3.88925	-9.31102	-8.87951	-11.4885	-9.89405	0.120753	-5.91358	-5.25195	-2.95832	-6.80305	-5.89183
115	DTPC3-Internal Blockage And External Desertion-Angong Niuhuang Wan	-78.0748	Cluster1	-8.23463	-5.7866	-8.85133	-7.69214	-10.6712	-0.0183166	-9.75532	-7.21907	-6.99349	-7.45744	-5.39528
116	DTPC3-Internal Blockage And External Desertion1	-68.2689	Cluster1	-6.5347	-5.7866	-8.85133	-7.69214	-8.61264	-0.0183166	-8.07405	-5.86519	-5.50662	-5.93207	-5.39528
117	DTPC3-Damp Constraint In The Lung	-54.541	Cluster1	-4.4554	-3.85768	-5.69456	-7.8992	-5.32829	-1.6259	-6.45004	-4.47404	-7.37925	-4.72964	-2.647
118	Handbook-Qi Wang3	-63.9517	Cluster1	-5.52917	-6.18615	-6.52524	-5.95533	-6.82462	-2.90267	-9.02238	-6.87775	-6.67644	-4.92302	-2.52895
119	DTPC4-Fangfeng Tongsheng Wan	-67.1671	Cluster1	-5.01598	-8.65119	-4.8326	-12.5479	-7.896	-4.49056	-5.13161	-4.52269	-7.61534	-2.05981	-4.40344
120	Handbook-Jiuwei Qianghuo Decoction-Shenshou Taiyi Powder	-83.4486	Cluster1	-5.1997	-9.66549	-6.19364	-9.3911	-10.8908	-4.80357	-10.7049	-8.36773	-10.543	-4.20229	-3.48636
121	Chaoxi Zhang	-74.2994	Cluster1	-4.91991	-9.99695	-7.12541	-7.83651	-6.52841	-5.24691	-7.63109	-5.51126	-7.08765	-7.50489	-4.91043
122	Yongyan Wang3-Guizhi Decoction-Mahuang Fuzi Xixin Decoction	-82.648	Cluster1	-6.50019	-9.19336	-6.37138	-9.53889	-9.05945	-4.98098	-7.03199	-6.13303	-7.42905	-7.67034	-8.73928
123	Zhejiang Formula3	-54.4476	Cluster1	-2.28031	-5.43813	-8.96282	-10.1651	-10.4139	-1.36235	-4.91018	-1.20301	-4.0849	-1.26093	-4.36604
124	Zhejiang Formula4	-49.2586	Cluster1	-5.09305	-4.11568	-9.79638	-7.09845	-6.19734	-3.28502	-4.33987	-2.7865	-2.05437	-1.60607	-2.88588
125	Changchun Formula3	-59.5106	Cluster1	-2.18262	-5.36069	-1.53688	-4.19232	-10.5754	-5.34936	-3.43868	-8.21415	-6.62376	-6.06801	-5.96879
126	Guangxi Formula2	-48.3036	Cluster1	0.794514	-7.19958	-6.62159	-3.03732	-6.31873	-1.66418	-4.49683	-5.36248	-6.56367	-2.75636	-5.07738
127	Beijing-Epidemic Toxin Blocking The Lung Pattern	-48.9351	Cluster1	-2.84812	-3.52657	-8.31933	-6.45306	-4.63514	0	-2.44249	-5.43717	-5.15984	-5.02173	-5.09161
128	Changchun Formula4	-45.1179	Cluster1	-1.03491	-3.5401	-2.08801	-5.52745	-5.5209	-1.99428	-4.44264	-5.91771	-4.44818	-5.67359	-4.93012
129	Zhiwen Zhang-Maxing Shigan-Xiaoxianxiong Decoction	-53.4021	Cluster1	-2.74428	-3.45956	-3.14072	-7.56855	-7.84555	-3.44166	-4.30477	-5.33839	-5.15467	-6.41251	-3.99147
130	DTPC6-Epidemic Toxin Blocking The Lung Pattern-Huashi Baidu Formula	-45.5808	Cluster1	-1.13519	-5.57822	-4.90413	-7.14528	-6.28086	-2.14429	-1.88659	-4.91445	-4.15567	-3.15385	-4.28224
131	DTPC6-Damp-Toxin Constraint In The Lung Pattern-Xuanfei Baidu Formula	-53.7628	Cluster1	-2.97696	-5.82585	-4.82189	-9.18343	-7.5707	-1.6259	-3.9096	-4.96087	-3.15885	-5.48702	-4.24174
132	Handbook-Taohong Maxing Shigan Decoction-Jiegeng Decoction	-54.411	Cluster1	-2.69965	-3.50466	-6.28018	-8.78512	-8.53184	-1.6259	-3.84135	-5.03381	-4.69247	-5.15941	-4.25659
